# Supplementary material for: circPARD3 drives malignant progression and chemoresistance of laryngeal squamous cell carcinoma by inhibiting autophagy through the PRKCI-Akt-mTOR pathway
Source: Mol Cancer. 2020 Nov 24;19:166. doi: 10.1186/s12943-020-01279-2 (PMC7686732; doi:10.1186/s12943-020-01279-2)
Supplement: Supplementary file 1 — Additional file 1: Table S1. Clinicopathological characteristics of 138 LSCC samples (cohort 1) for IHC staining of p62. Table S2. Clinicopathological characteristics of 107 LSCC samples (cohort 2) for RNA sequencing. Table S3. Clinicopathological characteristics of 100 LSCC samples (cohort 3) for qPCR analysis of circPARD3. Table S4. Detailed information of inhibitors. Table S5. Cell lines and growth medium. Table S6. Primer information for qPCR analysis. Table S7. Differentially expressed circRNAs in RNA sequencing data of 107 LSCC and paired ANM tissues. Table S8. Differentially expressed miRNAs in RNA sequencing data of 107 LSCC and paired ANM tissues. Table S9. Differentially expressed mRNAs in RNA sequencing data of 107 LSCC and paired ANM tissues. Table S10. Prediction of circPARD3 binding miRNAs by CircInteractome. Table S11. Downregulated genes in Tu 177 cells transfected with miR-145-5p mimics analyzed by microarray. Table S12. Prediction of miR-145-5p target gene by Targetminer. Table S13. Upregulated mRNAs in RNA sequencing data of 107 LSCC and paired ANM tissues [file 12943_2020_1279_MOESM1_ESM.zip › Table S10. Prediction of circPARD3 targets.xlsx]

## Sheet: Sheet3
Table S10. Prediction of circPARD3 binding miRNAs by CircInteractome
CircRNA	Site Type	CircRNA Start	CircRNA End	3' pairing	local AU	position	TA	SPS	context+ score	context+ score percentile
hsa-miR-1179	7mer-m8	817	823	-0.025	0.046	-0.008	-0.001	0.014	-0.094	86
hsa-miR-1183	7mer-m8	19	25	-0.016	0.046	-0.059	-0.003	0.012	-0.14	92
hsa-miR-1184	7mer-1a	450	456	0.004	0.054	-0.001	0.027	-0.037	-0.027	54
hsa-miR-1205	7mer-1a	450	456	0.004	0.054	-0.001	0.028	-0.037	-0.026	57
hsa-miR-1208	7mer-1a	21	27	-0.013	0.008	-0.048	0.011	-0.013	-0.129	93
hsa-miR-1243	7mer-m8	211	217	0.003	0.009	-0.032	-0.012	-0.002	-0.154	88
hsa-miR-1248	7mer-1a	233	239	-0.016	-0.002	-0.025	0.017	-0.011	-0.111	87
hsa-miR-1248	7mer-1a	790	796	0.004	-0.025	-0.006	0.017	-0.011	-0.095	83
hsa-miR-1248	7mer-m8	810	816	0.012	0.032	-0.007	0.017	0.021	-0.045	70
hsa-miR-127-5p	7mer-m8	543	549	0.003	0.045	0.015	-0.004	0.002	-0.059	70
hsa-miR-1276	7mer-m8	190	196	0.003	0.014	-0.035	0.012	0.018	-0.108	92
hsa-miR-1298-5p	8mer-1a	936	943	-0.018	0.02	-0.049	-0.005	0.044	-0.255	99
hsa-miR-136-5p	7mer-1a	606	612	0.001	0.029	0.015	0.008	-0.016	-0.037	65
hsa-miR-139-5p	7mer-1a	1192	1198	0.001	0.031	-0.05	-0.004	-0.002	-0.098	87
hsa-miR-145-5p	8mer-1a	755	762	0.013	-0.084	-0.003	0.014	-0.003	-0.31	98
hsa-miR-147b-3p	7mer-1a	267	273	-0.002	-0.018	-0.021	-0.079	-0.046	-0.24	81
hsa-miR-210-3p	8mer-1a	266	273	-0.008	-0.049	-0.047	-0.116	-0.058	-0.525	99
hsa-miR-224-5p	7mer-m8	471	477	0.003	0.046	0.005	0.004	0.014	-0.048	78
hsa-miR-323-3p	7mer-1a	1060	1066	0.001	0.022	-0.035	0.009	0.068	-0.009	86
hsa-miR-324-5p	8mer-1a	530	537	0.003	0.061	0.02	-0.025	-0.128	-0.316	96
hsa-miR-330-3p	7mer-m8	1145	1151	0.003	-0.013	-0.055	0.02	0.023	-0.142	94
hsa-miR-331-3p	7mer-1a	527	533	-0.009	0.026	0.008	0.014	-0.096	-0.131	76
hsa-miR-338-3p	7mer-m8	145	151	0.012	0.042	-0.041	0.011	-0.032	-0.128	81
hsa-miR-361-3p	7mer-1a	1067	1073	-0.002	-0.008	-0.036	0.025	-0.113	-0.208	91
hsa-miR-370-3p	7mer-1a	943	949	0.004	0.029	-0.022	0.02	-0.063	-0.106	74
hsa-miR-370-3p	7mer-1a	949	955	0.004	0.025	-0.023	0.02	-0.063	-0.111	75
hsa-miR-486-3p	7mer-1a	31	37	-0.002	-0.015	-0.047	0.029	-0.117	-0.226	90
hsa-miR-487a-3p	7mer-1a	570	576	0.004	0.017	0.012	-0.013	0.061	0.007	68
hsa-miR-515-5p	7mer-m8	441	447	-0.007	0.078	0.001	0.023	-0.001	-0.026	59
hsa-miR-516a-5p	8mer-1a	973	980	0.013	-0.034	-0.058	-0.136	-0.042	-0.504	98
hsa-miR-516a-5p	7mer-m8	997	1003	0.021	0.042	-0.034	-0.086	-0.021	-0.198	74
hsa-miR-520g-3p	7mer-1a	474	480	-0.002	0.025	0.002	0.029	0.044	0.024	80
hsa-miR-520h	7mer-1a	474	480	-0.002	0.025	0.002	0.029	0.044	0.024	81
hsa-miR-526b-5p	7mer-1a	1162	1168	-0.006	0.038	-0.046	0.004	0.019	-0.065	77
hsa-miR-532-3p	7mer-1a	832	838	0.001	0.034	-0.01	0.023	-0.065	-0.091	78
hsa-miR-576-3p	7mer-m8	85	91	0.003	0.059	-0.05	-0.005	0.014	-0.099	87
hsa-miR-579-3p	8mer-1a	702	709	0.013	0.011	0.01	0.067	0.105	-0.041	95
hsa-miR-579-3p	7mer-1a	799	805	0.004	0.006	-0.007	0.041	0.074	0.044	80
hsa-miR-587	7mer-1a	709	715	0.001	0.019	0.003	0.023	0.021	-0.007	71
hsa-miR-589-5p	7mer-m8	387	393	-0.025	0.032	-0.007	-0.004	-0.023	-0.147	92
hsa-miR-593-3p	7mer-1a	697	703	0.001	0.005	0.005	0.013	-0.02	-0.07	80
hsa-miR-605-5p	7mer-1a	332	338	0.001	0.002	-0.014	0.003	0.038	-0.044	77
hsa-miR-622	7mer-1a	733	739	0.001	-0.029	0.001	0.008	-0.015	-0.108	84
hsa-miR-623	7mer-1a	813	819	-0.013	0.005	-0.008	0.014	-0.028	-0.104	85
hsa-miR-629-5p	7mer-m8	575	581	0.003	0.006	0.02	-0.002	0.014	-0.079	83
hsa-miR-634	8mer-1a	146	153	0.024	0.051	-0.077	-0.008	-0.085	-0.342	98
hsa-miR-635	7mer-m8	1155	1161	-0.016	-0.04	-0.056	0.001	-0.064	-0.295	95
hsa-miR-635	7mer-1a	34	40	0.001	-0.001	-0.046	0.002	-0.043	-0.161	85
hsa-miR-649	7mer-m8	64	70	-0.016	0.047	-0.053	-0.015	0.004	-0.153	91
hsa-miR-766-3p	7mer-1a	693	699	0.004	0.026	0.005	0.031	-0.048	-0.056	68
hsa-miR-7-5p	7mer-1a	105	111	0.004	0.047	-0.039	0.014	-0.017	-0.065	76
hsa-miR-875-5p	7mer-1a	338	344	0.001	0.003	-0.013	-0.028	0.015	-0.096	81
hsa-miR-885-3p	7mer-1a	552	558	0.001	0.017	0.01	0.001	-0.104	-0.149	71
hsa-miR-888-5p	7mer-m8	194	200	-0.016	0.06	-0.034	0.005	0.053	-0.052	87
hsa-miR-892b	7mer-m8	668	674	0.021	0.041	0.013	-0.008	-0.047	-0.1	65
hsa-miR-934	7mer-1a	1194	1200	-0.006	0.064	-0.05	-0.031	-0.011	-0.108	82
hsa-miR-938	7mer-1a	1129	1135	-0.002	0.009	-0.043	-0.012	-0.063	-0.185	93
hsa-miR-100-5p	7mer-1a	885	891	-0.002	-0.041	-0.016	-0.113	-0.062	-0.308	91
hsa-miR-99a-5p	7mer-1a	885	891	-0.016	-0.041	-0.016	-0.113	-0.062	-0.322	93
hsa-miR-99b-5p	7mer-1a	885	891	0.001	-0.041	-0.016	-0.113	-0.062	-0.305	91
