# Supplementary material for: circPARD3 drives malignant progression and chemoresistance of laryngeal squamous cell carcinoma by inhibiting autophagy through the PRKCI-Akt-mTOR pathway
Source: Mol Cancer. 2020 Nov 24;19:166. doi: 10.1186/s12943-020-01279-2 (PMC7686732; doi:10.1186/s12943-020-01279-2)
Supplement: Supplementary file 1 — Additional file 1: Table S1. Clinicopathological characteristics of 138 LSCC samples (cohort 1) for IHC staining of p62. Table S2. Clinicopathological characteristics of 107 LSCC samples (cohort 2) for RNA sequencing. Table S3. Clinicopathological characteristics of 100 LSCC samples (cohort 3) for qPCR analysis of circPARD3. Table S4. Detailed information of inhibitors. Table S5. Cell lines and growth medium. Table S6. Primer information for qPCR analysis. Table S7. Differentially expressed circRNAs in RNA sequencing data of 107 LSCC and paired ANM tissues. Table S8. Differentially expressed miRNAs in RNA sequencing data of 107 LSCC and paired ANM tissues. Table S9. Differentially expressed mRNAs in RNA sequencing data of 107 LSCC and paired ANM tissues. Table S10. Prediction of circPARD3 binding miRNAs by CircInteractome. Table S11. Downregulated genes in Tu 177 cells transfected with miR-145-5p mimics analyzed by microarray. Table S12. Prediction of miR-145-5p target gene by Targetminer. Table S13. Upregulated mRNAs in RNA sequencing data of 107 LSCC and paired ANM tissues [file 12943_2020_1279_MOESM1_ESM.zip › Table S11. TU-177_miR-145-OE_diff_mRNA.xlsx]

## Sheet: Sheet1
Table S11. Downregulated genes in Tu 177 cells transfected with miR-145-5p mimics analyzed by microarray (fold change >2, p<0.01).
SEQ_ID	P-value	FDR	Fold Change	Regulation	GENE_NAME
NM_014423	0.00277398	0.206923	2.95047	down	AFF4
BC060813	0.0055608	0.226243	2.31326	down	AMMECR1
AK130627	0.00412046	0.216361	2.62584	down	BBX
NM_018164	0.00954734	0.246693	2.54146	down	C12orf11
NM_018353	0.000412706	0.168965	4.40407	down	C14orf106
NM_001039375	0.00432666	0.218367	2.64595	down	C20orf7
NM_021215	0.0083934	0.240842	2.17824	down	C20orf77
NM_016940	0.00104335	0.176588	2.14583	down	C21orf6
BC020630	0.000458977	0.168965	2.20068	down	CAMK2N1
NM_006136	0.000897096	0.169461	2.74368	down	CAPZA2
NM_002113	0.00350905	0.212368	2.58501	down	CFHR1
BC007347	0.00215666	0.199104	2.12605	down	CHD2
BC070095	0.000169618	0.168965	5.81165	down	CPSF2
BC063306	0.00192767	0.197939	2.40027	down	CUL5
BC060778	0.00779902	0.237919	2.25408	down	DHX57
NM_002759	0.00195974	0.197939	2.30064	down	EIF2AK2
AB209119	0.00802192	0.239303	2.10848	down	EIF4G3
BC032639	0.00111436	0.183568	2.12445	down	EIF5B
NM_004446	0.00734491	0.236831	2.15843	down	EPRS
NM_015004	0.00384466	0.21267	2.16962	down	EXOSC7
BC007047	0.00820665	0.239617	2.05399	down	FGL1
BC050434	0.000746934	0.169461	2.18289	down	FLJ10154
NM_024622	0.00129885	0.188262	2.92275	down	FLJ21901
BC050579	0.000694951	0.169461	2.0255	down	FLJ32745
NM_138426	0.00184414	0.197939	2.21079	down	GLCCI1
AB209399	0.00280326	0.206923	2.12623	down	GPD2
NM_003542	0.00530782	0.226243	2.12433	down	HIST1H4C
BC015502	0.00557933	0.226243	2.09597	down	HOMER1
AK023129	0.00212082	0.199104	2.13891	down	HP1BP3
NM_031473	0.00945442	0.246492	2.21563	down	IFT81
NM_000210	0.00205202	0.198064	2.24193	down	ITGA6
NM_020647	2.13361e-05	0.107951	3.45258	down	JPH1
NM_015054	0.00585785	0.228564	2.01584	down	KIAA0701
BC072409	0.00443195	0.22108	2.38824	down	KIAA2010
AB163917	0.000300571	0.168965	2.10144	down	LRAP
NM_153353	0.000672516	0.169461	2.20186	down	LRRC34
AK027042	0.000914089	0.169461	2.53702	down	MNAB
U90236	0.00768125	0.236993	2.65239	down	MYO6
BX648845	0.000419837	0.168965	2.75502	down	NFIB
AK131233	0.000362267	0.168965	2.45878	down	NFIB
NM_020726	0.004617	0.221773	3.00107	down	NLN
NM_007006	0.00750473	0.236993	2.17684	down	NUDT21
NM_002577	0.00603615	0.228909	2.01067	down	PAK2
NM_015599	0.000751114	0.169461	5.07596	down	PGM3
NM_001005242	0.00741489	0.236831	2.14719	down	PKP2
NM_018444	0.0050304	0.224861	2.63552	down	PPM2C
NM_002740	0.000174606	0.168965	2.10598	down	PRKCI
NM_144982	0.00502933	0.224861	2.7892	down	PSRC2
BC034490	0.00322551	0.20894	2.75995	down	RBL2
AK126357	0.0086653	0.240842	2.14467	down	RBPSUH
NM_152756	0.00312479	0.208636	2.16792	down	RICTOR
BC015052	0.00766749	0.236993	2.61982	down	RTF1
NM_015138	0.00134681	0.189442	2.13637	down	RTF1
NM_017988	0.00362797	0.212368	2.11216	down	SCYL2
NM_018976	0.00601893	0.228803	2.36304	down	SLC38A2
NM_024624	0.0017809	0.197769	5.06269	down	SMC6L1
NM_020148	0.00220117	0.200408	2.22667	down	SPIRE1
BC001765	0.00177283	0.197769	2.19764	down	STAG2
NM_178862	0.00550724	0.226243	2.01168	down	STT3B
BC048298	0.00741579	0.236831	2.09038	down	TBL1XR1
AK021491	0.00464986	0.221773	2.05864	down	TRIM33
AY359880	0.00658749	0.230999	2.97139	down	UBE1L2
BC009271	0.00148513	0.19481	3.12478	down	UBE3A
NM_016617	0.000774366	0.169461	2.70337	down	UFM1
BC104896	0.000441077	0.168965	2.367	down	USP48
BC030275	0.000147634	0.168965	4.00991	down	VPS54
NM_001005739	0.00883739	0.242255	2.08092	down	VPS54
NM_033114	0.00192797	0.197939	2.11321	down	ZCRB1
BC051905	0.00907641	0.244137	2.1021	down	ZNF281
NM_024106	0.00848978	0.240842	2.07886	down	ZNF426
