# Supplementary material for: circPARD3 drives malignant progression and chemoresistance of laryngeal squamous cell carcinoma by inhibiting autophagy through the PRKCI-Akt-mTOR pathway
Source: Mol Cancer. 2020 Nov 24;19:166. doi: 10.1186/s12943-020-01279-2 (PMC7686732; doi:10.1186/s12943-020-01279-2)
Supplement: Supplementary file 1 — Additional file 1: Table S1. Clinicopathological characteristics of 138 LSCC samples (cohort 1) for IHC staining of p62. Table S2. Clinicopathological characteristics of 107 LSCC samples (cohort 2) for RNA sequencing. Table S3. Clinicopathological characteristics of 100 LSCC samples (cohort 3) for qPCR analysis of circPARD3. Table S4. Detailed information of inhibitors. Table S5. Cell lines and growth medium. Table S6. Primer information for qPCR analysis. Table S7. Differentially expressed circRNAs in RNA sequencing data of 107 LSCC and paired ANM tissues. Table S8. Differentially expressed miRNAs in RNA sequencing data of 107 LSCC and paired ANM tissues. Table S9. Differentially expressed mRNAs in RNA sequencing data of 107 LSCC and paired ANM tissues. Table S10. Prediction of circPARD3 binding miRNAs by CircInteractome. Table S11. Downregulated genes in Tu 177 cells transfected with miR-145-5p mimics analyzed by microarray. Table S12. Prediction of miR-145-5p target gene by Targetminer. Table S13. Upregulated mRNAs in RNA sequencing data of 107 LSCC and paired ANM tissues [file 12943_2020_1279_MOESM1_ESM.zip › Table S12. Prediction of miR-145-5p targets.xlsx]

## Sheet: Sheet1
Table S12. Prediction of miR-145-5p target gene by Targetminer
ID	Gene Symbol	Chromosome
NM_002858	ABCD3	chr1
NM_032859	ABHD13	chr13
NM_007011	ABHD2	chr15
NM_138340	ABHD3	chr18
NM_032182	ABRAXAS2	chr10
NM_001135	ACAN	chr15
NM_004035	ACOX1	chr17
NM_004457	ACSL3	chr2
NM_005721	ACTR3	chr2
NM_001040135	ACTR3B	chr7
NM_145259	ACVR1C	chr2
NM_001106	ACVR2B	chr3
NM_014243	ADAMTS3	chr4
NM_007038	ADAMTS5	chr21
NM_021116	ADCY1	chr7
NM_001117	ADCYAP1	chr18
NM_001121	ADD3	chr10
NM_015236	ADGRL3	chr4
NM_004797	ADIPOQ	chr3
NM_024551	ADIPOR2	chr12
NM_000684	ADRB1	chr10
NM_005935	AFF1	chr4
NM_002025	AFF2	chrX
NM_014423	AFF4	chr5
NM_004504	AGFG1	chr2
NM_012199	AGO1	chr1
NM_001037553	AGPAT3	chr21
NM_015239	AGTPBP1	chr9
NM_015446	AHCTF1	chr1
NM_152392	AHSA2P	chr2
NM_003488	AKAP1	chr17
NM_016248	AKAP11	chr13
NM_006738	AKAP13	chr15
NM_004274	AKAP6	chr14
NM_006066	AKR1A1	chr1
NM_000693	ALDH1A3	chr15
NM_000698	ALOX5	chr10
NM_020778	ALPK3	chr15
NM_020919	ALS2	chr2
NM_031445	AMMECR1L	chr2
NM_001113490	AMOT	chrX
NM_016376	ANKFY1	chr17
NM_019004	ANKIB1	chr7
NM_015208	ANKRD12	chr18
NM_030816	ANKRD13C	chr1
NM_032217	ANKRD17	chr4
NM_015199	ANKRD28	chr3
NM_001004441	ANKRD34B	chr5
NM_020337	ANKRD50	chr4
NM_001025356	ANO6	chr12
NM_058172	ANTXR2	chr4
NM_001156	ANXA7	chr10
NM_001030007	AP1G1	chr16
NM_003916	AP1S2	chrX
NM_001160	APAF1	chr12
NM_016022	APH1A	chr1
NM_006595	API5	chr11
NM_030817	APOLD1	chr12
NM_024122	APOO	chrX
NM_006380	APPBP2	chr17
NM_012096	APPL1	chr3
NM_001650	AQP4	chr18
NM_001039479	AREL1	chr14
NM_001663	ARF6	chr14
NM_018287	ARHGAP12	chr10
NM_001025616	ARHGAP24	chr4
NM_001010000	ARHGAP28	chr18
NM_004815	ARHGAP29	chr1
NM_001030055	ARHGAP5	chr14
NM_001001669	ARHGEF37	chr5
NM_145735	ARHGEF7	chr13
NM_017519	ARID1B	chr6
NM_152641	ARID2	chr12
NM_016374	ARID4B	chr1
NM_032199	ARID5B	chr10
NM_004311	ARL3	chr10
NM_018184	ARL8B	chr3
NM_018120	ARMC1	chr8
NM_014154	ARMC8	chr3
NM_016607	ARMCX3	chrX
NM_024573	ARMT1	chr6
NM_005717	ARPC5	chr1
NM_020801	ARRDC3	chr5
NM_000046	ARSB	chr5
NM_003887	ASAP2	chr2
NM_014109	ATAD2	chr8
NM_001040619	ATF3	chr1
NM_018036	ATG2B	chr14
NM_032189	ATP11A	chr13
NM_014616	ATP11B	chr3
NM_170665	ATP2A2	chr12
NM_001001323	ATP2B1	chr12
NM_014382	ATP2C1	chr3
NM_001002258	ATP5MC3	chr2
NM_006095	ATP8A1	chr4
NM_139321	ATRN	chr20
NM_000332	ATXN1	chr6
NM_021813	BACH2	chr6
NM_006317	BASP1	chr5
NM_013448	BAZ1A	chr14
NM_005504	BCAT1	chr12
NM_018014	BCL11A	chr2
NM_022898	BCL11B	chr14
NM_000633	BCL2	chr18
NM_017745	BCOR	chrX
NM_001709	BDNF	chr11
NM_005868	BET1	chr7
NM_001714	BICD1	chr12
NM_001003800	BICD2	chr9
NM_015349	BICRAL	chr6
NM_017693	BIVM	chr13
NM_001003940	BMF	chr15
NM_005180	BMI1	chr10
NM_133468	BMPER	chr7
NM_001204	BMPR2	chr2
NM_152556	BMT2	chr7
NM_017637	BNC2	chr9
NM_004331	BNIP3L	chr8
NM_148894	BOD1L1	chr4
NM_033030	BOLL	chr2
NM_017813	BPNT2	chr8
NM_033656	BRWD1	chr21
NM_032320	BTBD10	chr11
NM_014962	BTBD3	chr20
NM_001002860	BTBD7	chr14
NM_152265	BTF3L4	chr1
NM_001731	BTG1	chr12
NM_003939	BTRC	chr10
NM_014670	BZW1	chr2
NM_014117	C16orf72	chr16
NM_030806	C1orf21	chr1
NM_031911	C1QTNF7	chr4
NM_019596	C21orf62	chr21
NM_153689	C2orf69	chr2
NM_001025266	C3orf70	chr3
NM_020199	C5orf15	chr5
NM_152409	C5orf24	chr5
NM_030939	C6orf62	chr6
NM_138811	C7orf31	chr7
NM_016289	CAB39	chr2
NM_020925	CACHD1	chr1
NM_000724	CACNB2	chr10
NM_153810	CACUL1	chr10
NM_001007214	CACYBP	chr1
NM_014333	CADM1	chr11
NM_001742	CALCR	chr7
NM_004342	CALD1	chr7
NM_006888	CALM1	chr14
NM_001017440	CALN1	chr7
NM_005898	CAPRIN1	chr11
NM_024744	CARF	chr2
NM_022900	CASD1	chr7
NM_032983	CASP2	chr7
NM_001227	CASP7	chr10
NM_001752	CAT	chr11
NM_001032999	CBFA2T2	chr20
NM_005188	CBL	chr11
NM_080617	CBLN4	chr20
NM_006807	CBX1	chr17
NM_007276	CBX3	chr7
NM_032357	CCDC115	chr2
NM_001013635	CCDC184	chr12
NM_018017	CCDC186	chr10
NM_020198	CCDC47	chr17
NM_018084	CCDC88A	chr2
NM_001554	CCN1	chr1
NM_031966	CCNB1	chr5
NM_001013399	CCNC	chr6
NM_053056	CCND1	chr11
NM_001759	CCND2	chr12
NM_057749	CCNE2	chr8
NM_019084	CCNJ	chr10
NM_001241	CCNT2	chr2
NM_133493	CD109	chr6
NM_000610	CD44	chr11
NM_001025079	CD47	chr3
NM_003671	CDC14B	chr9
NM_001256	CDC27	chr17
NM_031942	CDCA7	chr2
NM_016507	CDK12	chr17
NM_002595	CDK17	chr12
NM_004065	CDR1	chrX
NM_004680	CDY1	chrY
NM_001003895	CDY1B	chrY
NM_001806	CEBPG	chr19
NM_001025076	CELF2	chr10
NM_001408	CELSR2	chr1
NM_001810	CENPB	chr20
NM_001042404	CEP170	chr1
NM_144600	CEP20	chr16
NM_025114	CEP290	chr12
NM_024899	CEP76	chr18
NM_021914	CFL2	chr14
NM_003663	CGGBP1	chr3
NM_001039840	CHIC1	chrX
NM_152253	CHKB	chr22
NM_016410	CHMP5	chr9
NM_001025201	CHN1	chr2
NM_015892	CHST15	chr10
NM_031422	CHST9	chr18
NM_004804	CIAO1	chr2
NM_003613	CILP	chr15
NM_007174	CIT	chr12
NM_006079	CITED2	chr6
NM_000084	CLCN5	chrX
NM_015226	CLEC16A	chr16
NM_013943	CLIC4	chr1
NM_024692	CLIP4	chr2
NM_020666	CLK4	chr5
NM_024769	CLMP	chr11
NM_004898	CLOCK	chr4
NM_006660	CLPX	chr15
NM_001833	CLTA	chr9
NM_004859	CLTC	chr17
NM_153261	CNEP1R1	chr16
NM_005776	CNIH1	chr14
NM_152495	CNIH3	chr1
NM_020348	CNNM1	chr10
NM_014515	CNOT2	chr12
NM_015455	CNOT6	chr5
NM_144571	CNOT6L	chr4
NM_016083	CNR1	chr6
NM_020872	CNTN3	chr3
NM_014141	CNTNAP2	chr7
NM_014900	COBLL1	chr2
NM_004645	COIL	chr17
NM_001858	COL19A1	chr6
NM_000092	COL4A4	chr2
NM_000093	COL5A1	chr9
NM_078470	COX15	chr10
NM_001872	CPB2	chr13
NM_014912	CPEB3	chr10
NM_030627	CPEB4	chr5
NM_023073	CPLANE1	chr5
NM_001005502	CPM	chr12
NM_018340	CPPED1	chr16
NM_007007	CPSF6	chr12
NM_004379	CREB1	chr2
NM_001011666	CREB5	chr7
NM_001310	CREBL2	chr12
NM_001039618	CREBZF	chr11
NM_016441	CRIM1	chr2
NM_015986	CRLF3	chr17
NM_004075	CRY1	chr12
NM_153605	CRYBG3	chr3
NM_001316	CSE1L	chr20
NM_052900	CSMD3	chr8
NM_145203	CSNK1A1L	chr13
NM_022048	CSNK1G1	chr15
NM_030809	CSRNP2	chr12
NM_024969	CSRNP3	chr2
NM_014772	CTIF	chr18
NM_004389	CTNNA2	chr2
NM_001904	CTNNB1	chr3
NM_001331	CTNND1	chr11
NM_000308	CTSA	chr20
NM_001008895	CUL4A	chr13
NM_003478	CUL5	chr11
NM_018947	CYCS	chr7
NM_004392	DACH1	chr13
NM_001349	DARS1	chr2
NM_001351	DAZL	chr3
NM_001918	DBT	chr1
NM_015397	DCAF12	chr9
NM_003861	DCAF5	chr14
NM_005215	DCC	chr18
NM_018403	DCP1A	chr3
NM_152624	DCP2	chr5
NM_006571	DCTN6	chr8
NM_001040402	DCUN1D4	chr4
NM_000555	DCX	chrX
NM_001356	DDX3X	chrX
NM_004660	DDX3Y	chrY
NM_014829	DDX46	chr5
NM_004397	DDX6	chr11
NM_003472	DEK	chr6
NM_144973	DENND5B	chr12
NM_017779	DEPDC1	chr1
NM_024612	DHX40	chr17
NM_014953	DIS3	chr13
NM_001037954	DIXDC1	chr11
NM_001931	DLAT	chr11
NM_004745	DLGAP2	chr8
NM_005222	DLX6	chr7
NM_033428	DMAC1	chr9
NM_024920	DNAJB14	chr4
NM_014787	DNAJC6	chr1
NM_031427	DNAL1	chr14
NM_015569	DNM3	chr1
NM_014705	DOCK4	chr7
NM_015296	DOCK9	chr13
NM_012074	DPF3	chr14
NM_001386	DPYSL2	chr8
NM_001938	DR1	chr1
NM_001939	DRP2	chrX
NM_013352	DSE	chr6
NM_032160	DSEL	chr18
NM_001390	DTNA	chr18
NM_001946	DUSP6	chr12
NM_006141	DYNC1LI2	chr16
NM_130438	DYRK1A	chr21
NM_001949	E2F3	chr6
NM_024007	EBF1	chr5
NM_001005609	EDA	chrX
NM_001402	EEF1A1	chr6
NM_004280	EEF1E1	chr6
NM_013302	EEF2K	chr16
NM_001039348	EFEMP1	chr2
NM_018100	EFHC1	chr6
NM_001406	EFNB3	chr17
NM_014335	EID1	chr15
NM_001415	EIF2S3	chrX
NM_003750	EIF3A	chr10
NM_003757	EIF3I	chr1
NM_003758	EIF3J	chr15
NM_001417	EIF4B	chr12
NM_001418	EIF4G2	chr11
NM_020390	EIF5A2	chr3
NM_001419	ELAVL1	chr19
NM_001420	ELAVL3	chr19
NM_021952	ELAVL4	chr1
NM_012081	ELL2	chr5
NM_020193	EMSY	chr11
NM_012156	EPB41L1	chr20
NM_020909	EPB41L5	chr2
NM_015630	EPC2	chr2
NM_005233	EPHA3	chr3
NM_004440	EPHA7	chr6
NM_001981	EPS15	chr1
NM_016442	ERAP1	chr5
NM_001042599	ERBB4	chr2
NM_001006600	ERBIN	chr5
NM_015576	ERC2	chr3
NM_004449	ERG	chr21
NM_153332	ERI1	chr8
NM_006459	ERLIN1	chr10
NM_052911	ESCO1	chr18
NM_000125	ESR1	chr6
NM_001438	ESRRG	chr1
NM_022719	ESS2	chr22
NM_004730	ETF1	chr5
NM_000126	ETFA	chr15
NM_018638	ETNK1	chr12
NM_031279	ETNPPL	chr4
NM_004956	ETV1	chr7
NM_004454	ETV5	chr3
NM_006544	EXOC5	chr14
NM_004100	EYA4	chr6
NM_012306	FAIM2	chr12
NM_017848	FAM120C	chrX
NM_020819	FAM135A	chr6
NM_001015045	FAM13A	chr4
NM_001001971	FAM13C	chr10
NM_019600	FAM214A	chr15
NM_018182	FAM222B	chr17
NM_144664	FAM76B	chr11
NM_018172	FAM86C1	chr11
NM_144963	FAM91A1	chr8
NM_005687	FARSB	chr2
NM_024582	FAT4	chr4
NM_012175	FBXO3	chr11
NM_017943	FBXO34	chr14
NM_012347	FBXO9	chr6
NM_012164	FBXW2	chr9
NM_138782	FCHO2	chr5
NM_033449	FCHSD1	chr5
NM_020177	FEM1C	chr5
NM_005141	FGB	chr4
NM_002006	FGF2	chr4
NM_004464	FGF5	chr4
NM_015633	FGFR1OP2	chr12
NM_000141	FGFR2	chr10
NM_000509	FGG	chr4
NM_018086	FIGN	chr2
NM_000801	FKBP1A	chr20
NM_002017	FLI1	chr11
NM_001457	FLNB	chr3
NM_013281	FLRT3	chr20
NM_002024	FMR1	chrX
NM_017737	FNBP1L	chr1
NM_015308	FNBP4	chr11
NM_022763	FNDC3B	chr3
NM_001008738	FNIP1	chr5
NM_014947	FOXJ3	chr1
NM_005197	FOXN3	chr14
NM_002015	FOXO1	chr13
NM_032682	FOXP1	chr3
NM_018027	FRMD4A	chr10
NM_001042481	FRMD6	chr14
NM_001042555	FRS2	chr12
NM_003088	FSCN1	chr7
NM_003902	FUBP1	chr1
NM_003934	FUBP3	chr9
NM_004480	FUT8	chr14
NM_001011537	FYTTD1	chr3
NM_012193	FZD4	chr11
NM_016263	FZR1	chr19
NM_017769	G2E3	chr14
NM_005754	G3BP1	chr5
NM_012297	G3BP2	chr4
NM_007285	GABARAPL2	chr16
NM_005458	GABBR2	chr9
NM_000807	GABRA2	chr4
NM_000809	GABRA4	chr4
NM_000813	GABRB2	chr5
NM_000814	GABRB3	chr15
NM_001001556	GALK2	chr15
NM_020474	GALNT1	chr18
NM_052917	GALNT13	chr2
NM_003774	GALNT4	chr12
NM_017423	GALNT7	chr4
NM_016613	GASK1B	chr4
NM_002054	GCG	chr2
NM_001498	GCLC	chr6
NM_001040875	GDAP1	chr8
NM_017686	GDAP2	chr1
NM_032380	GFM2	chr5
NM_015575	GIGYF2	chr2
NM_014776	GIT2	chr12
NM_006851	GLIPR1	chr12
NM_001042413	GLIS3	chr9
NM_004124	GMFB	chr14
NM_006496	GNAI3	chr1
NM_022130	GOLPH3	chr5
NM_001007024	GOSR1	chr17
NM_000408	GPD2	chr2
NM_005277	GPM6A	chr4
NM_020752	GPR158	chr10
NM_018970	GPR85	chr7
NM_023927	GRAMD2B	chr5
NM_001001549	GRB10	chr7
NM_000826	GRIA2	chr4
NM_000831	GRIK3	chr1
NM_133445	GRIN3A	chr9
NM_002092	GRSF1	chr4
NM_016472	GSKIP	chr14
NM_005316	GTF2H1	chr11
NM_016315	GULP1	chr2
NM_001013699	H3-5	chr12
NM_017545	HAO1	chr20
NM_006037	HDAC4	chr2
NM_015987	HEBP1	chr12
NM_020760	HECW2	chr2
NM_014606	HERC3	chr4
NM_022373	HERPUD2	chr7
NM_015094	HIC2	chr22
NM_003071	HLTF	chr3
NM_002128	HMGB1	chr13
NM_138730	HMGN3	chr6
NM_006805	HNRNPA0	chr5
NM_002137	HNRNPA2B1	chr7
NM_001003810	HNRNPD	chr4
NM_012207	HNRNPH3	chr10
NM_005826	HNRNPR	chr1
NM_004501	HNRNPU	chr1
NM_015888	HOOK1	chr1
NM_002146	HOXB3	chr17
NM_006898	HOXD3	chr2
NM_012262	HS2ST1	chr1
NM_004506	HSF2	chr6
NM_152584	HSFY1	chrY
NM_001001877	HSFY2	chrY
NM_005347	HSPA5	chr9
NM_000868	HTR2C	chrX
NM_014586	HUNK	chr21
NM_001010867	IBA57	chr1
NM_015525	IBTK	chr6
NM_012092	ICOS	chr2
NM_020800	IFT80	chr3
NM_000618	IGF1	chr12
NM_000875	IGF1R	chr15
NM_006546	IGF2BP1	chr17
NM_006547	IGF2BP3	chr7
NM_000599	IGFBP5	chr2
NM_006060	IKZF1	chr7
NM_016260	IKZF2	chr2
NM_000575	IL1A	chr2
NM_014271	IL1RAPL1	chrX
NM_018439	IMPACT	chr18
NM_005537	ING1	chr13
NM_002192	INHBA	chr7
NM_017553	INO80	chr15
NM_000208	INSR	chr19
NM_001039762	INSYN2A	chr10
NM_001039937	INTS6	chr13
NM_015553	IPCEF1	chr6
NM_002271	IPO5	chr13
NM_006390	IPO8	chr12
NM_022784	IQCH	chr15
NM_004136	IREB2	chr15
NM_006147	IRF6	chr1
NM_003749	IRS2	chr13
NM_014761	IST1	chr16
NM_031483	ITCH	chr20
NM_030790	ITFG1	chr16
NM_002214	ITGB8	chr7
NM_002223	ITPR2	chr12
NM_004973	JARID2	chr6
NM_012330	KAT6B	chr10
NM_024713	KATNBL1	chr15
NM_032505	KBTBD8	chr3
NM_000217	KCNA1	chr12
NM_001014797	KCNMA1	chr10
NM_138444	KCTD12	chr13
NM_020768	KCTD16	chr5
NM_016121	KCTD3	chr1
NM_006854	KDELR2	chr7
NM_012308	KDM2A	chr11
NM_016604	KDM3B	chr5
NM_014663	KDM4A	chr1
NM_001042603	KDM5A	chr12
NM_030647	KDM7A	chr7
NM_002035	KDSR	chr18
NM_006559	KHDRBS1	chr1
NM_014686	KIAA0355	chr19
NM_138346	KIAA2013	chr1
NM_016195	KIF20B	chr10
NM_000899	KITLG	chr12
NM_007249	KLF12	chr13
NM_016531	KLF3	chr4
NM_014997	KLHDC10	chr7
NM_152375	KLHDC7A	chr1
NM_033495	KLHL13	chrX
NM_017658	KLHL28	chr14
NM_017415	KLHL3	chr5
NM_006063	KLHL41	chr2
NM_002264	KPNA1	chr3
NM_002267	KPNA3	chr13
NM_002268	KPNA4	chr3
NM_024884	L2HGDH	chr14
NM_032857	LACTB	chr15
NM_013995	LAMP2	chrX
NM_018078	LARP1B	chr4
NM_015155	LARP4B	chr10
NM_032440	LCOR	chr10
NM_153686	LCORL	chr4
NM_001003674	LDLRAD4	chr18
NM_014319	LEMD3	chr12
NM_005779	LHFPL2	chr5
NM_018362	LIN7C	chr11
NM_022458	LMBR1	chr7
NM_032737	LMNB2	chr19
NM_005358	LMO7	chr13
NM_030650	LNPK	chr2
NM_001401	LPAR1	chr9
NM_014873	LPGAT1	chr1
NM_014646	LPIN2	chr18
NM_005578	LPP	chr3
NM_020871	LRCH2	chrX
NM_013437	LRP12	chr8
NM_002336	LRP6	chr12
NM_130830	LRRC15	chr3
NM_018509	LRRC59	chr17
NM_015564	LRRTM2	chr5
NM_015565	LTN1	chr21
NM_016424	LUC7L3	chr17
NM_033631	LUZP1	chr1
NM_001009909	LUZP2	chr11
NM_012090	MACF1	chr1
NM_033211	MACIR	chr5
NM_015520	MAGI1	chr3
NM_012301	MAGI2	chr7
NM_052886	MAL2	chr8
NM_018717	MAML3	chr4
NM_000240	MAOA	chrX
NM_001039538	MAP2	chr2
NM_003618	MAP4K3	chr2
NM_004834	MAP4K4	chr2
NM_003980	MAP7	chr6
NM_002745	MAPK1	chr22
NM_144578	MAPK1IP1L	chr14
NM_002752	MAPK9	chr5
NM_014268	MAPRE2	chr18
NM_002356	MARCKS	chr6
NM_014647	MARF1	chr16
NM_018834	MATR3	chr5
NM_015329	MAU2	chr19
NM_018388	MBNL3	chrX
NM_001025100	MBP	chr18
NM_017643	MBTD1	chr17
NM_002387	MCC	chr5
NM_139279	MCFD2	chr2
NM_138357	MCU	chr10
NM_004992	MECP2	chrX
NM_005121	MED13	chr17
NM_004830	MED23	chr6
NM_005587	MEF2A	chr15
NM_032446	MEGF10	chr5
NM_002399	MEIS2	chr15
NM_002402	MEST	chr7
NM_152636	METTL15	chr11
NM_024770	METTL8	chr2
NM_001009554	MFAP3L	chr4
NM_001003794	MGLL	chr3
NM_020774	MIB1	chr18
NM_152622	MIER3	chr5
NM_015206	MINAR1	chr15
NM_138731	MIPOL1	chr14
NM_013255	MKLN1	chr7
NM_014730	MLEC	chr12
NM_005937	MLLT6	chr17
NM_015702	MMADHC	chr2
NM_005941	MMP16	chr8
NM_015026	MON2	chr12
NM_020963	MOV10	chr1
NM_138701	MPLKIP	chr7
NM_001584	MPPED2	chr11
NM_016071	MRPS33	chr7
NM_014048	MRTFB	chr16
NM_024631	MSANTD2	chr11
NM_170721	MSI2	chr17
NM_018133	MSL2	chr3
NM_005259	MSTN	chr2
NM_004739	MTA2	chr11
NM_005955	MTF1	chr1
NM_000252	MTM1	chrX
NM_001040446	MTMR12	chr5
NM_016156	MTMR2	chr11
NM_133645	MTO1	chr6
NM_004958	MTOR	chr1
NM_014751	MTSS1	chr8
NM_152793	MTURN	chr7
NM_001010891	MTX3	chr5
NM_001008541	MXI1	chr10
NM_002467	MYC	chr8
NM_015057	MYCBP2	chr13
NM_016132	MYEF2	chr15
NM_012223	MYO1B	chr2
NM_000259	MYO5A	chr15
NM_004999	MYO6	chr6
NM_013279	MYRF	chr11
NM_001018100	MYZAP	chr15
NM_057175	NAA15	chr4
NM_016100	NAA20	chr20
NM_005966	NAB1	chr2
NM_052867	NALCN	chr13
NM_139207	NAP1L1	chr12
NM_020443	NAV1	chr1
NM_014903	NAV3	chr12
NM_015678	NBEA	chr13
NM_005899	NBR1	chr17
NM_002486	NCBP1	chr9
NM_020792	NCEH1	chr3
NM_006153	NCK1	chr3
NM_003743	NCOA1	chr2
NM_002489	NDUFA4	chr7
NM_002492	NDUFB5	chr3
NM_002495	NDUFS4	chr5
NM_015277	NEDD4L	chr18
NM_006158	NEFL	chr8
NM_005382	NEFM	chr8
NM_022728	NEUROD6	chr7
NM_006599	NFAT5	chr16
NM_005596	NFIB	chr9
NM_152995	NFXL1	chr4
NM_002508	NID1	chr1
NM_020921	NIN	chr14
NM_144599	NIPA1	chr15
NM_133433	NIPBL	chr5
NM_001483	NIPSNAP2	chr7
NM_001040214	NKAIN2	chr6
NM_018195	NKAPD1	chr11
NM_017544	NKRF	chrX
NM_014932	NLGN1	chr3
NM_016231	NLK	chr17
NM_012343	NNT	chr5
NM_002515	NOVA1	chr14
NM_000910	NPY2R	chr4
NM_005126	NR1D2	chr3
NM_003298	NR2C2	chr3
NM_002524	NRAS	chr1
NM_001037132	NRCAM	chr7
NM_004772	NREP	chr5
NM_003489	NRIP1	chr21
NM_003872	NRP2	chr2
NM_004822	NTN1	chr17
NM_014917	NTNG1	chr1
NM_001007097	NTRK2	chr9
NM_014840	NUAK1	chr12
NM_153183	NUDT10	chrX
NM_018159	NUDT11	chrX
NM_006703	NUDT3	chr6
NM_020772	NUFIP2	chr17
NM_015231	NUP160	chr11
NM_138459	NUS1	chr6
NM_022463	NXN	chr17
NM_024546	OBI1	chr13
NM_016467	ORMDL1	chr2
NM_002556	OSBP	chr11
NM_001003712	OSBPL8	chr12
NM_023112	OTUB2	chr14
NM_020205	OTUD7B	chr1
NM_138348	OTULIN	chr5
NM_003819	PABPC4	chr1
NM_152410	PACRG	chr6
NM_000430	PAFAH1B1	chr17
NM_018440	PAG1	chr8
NM_001033112	PAIP2	chr5
NM_002577	PAK2	chr3
NM_020341	PAK5	chr20
NM_053016	PALM2AKAP2	chr9
NM_032632	PAPOLA	chr14
NM_020144	PAPOLB	chr7
NM_002581	PAPPA	chr9
NM_133367	PAQR8	chr6
NM_015393	PARM1	chr4
NM_017851	PARP16	chr15
NM_001029883	PCARE	chr2
NM_020766	PCDH19	chrX
NM_018900	PCDHA1	chr5
NM_018901	PCDHA10	chr5
NM_018902	PCDHA11	chr5
NM_018903	PCDHA12	chr5
NM_018904	PCDHA13	chr5
NM_018905	PCDHA2	chr5
NM_018906	PCDHA3	chr5
NM_018907	PCDHA4	chr5
NM_018908	PCDHA5	chr5
NM_018909	PCDHA6	chr5
NM_018910	PCDHA7	chr5
NM_018911	PCDHA8	chr5
NM_031857	PCDHA9	chr5
NM_018898	PCDHAC1	chr5
NM_018899	PCDHAC2	chr5
NM_001011663	PCGF6	chr10
NM_052937	PCMTD1	chr8
NM_014456	PDCD4	chr10
NM_013232	PDCD6	chr5
NM_016953	PDE11A	chr2
NM_006203	PDE4D	chr5
NM_033430	PDE5A	chr4
NM_018945	PDE7B	chr6
NM_016205	PDGFC	chr4
NM_018444	PDP1	chr8
NM_001006624	PDPN	chr1
NM_015032	PDS5B	chr13
NM_015027	PDXDC1	chr16
NM_016484	PDZD11	chrX
NM_001040152	PEG10	chr7
NM_021255	PELI2	chr14
NM_002628	PFN2	chr3
NM_024989	PGAP1	chr2
NM_000926	PGR	chr11
NM_014721	PHACTR2	chr6
NM_024947	PHC3	chr3
NM_016018	PHF20L1	chr8
NM_016621	PHF21A	chr11
NM_015153	PHF3	chr6
NM_145753	PHLDB2	chr3
NM_015020	PHLPP2	chr16
NM_020432	PHTF2	chr7
NM_001008660	PICALM	chr11
NM_017933	PID1	chr2
NM_002645	PIK3C2A	chr11
NM_006223	PIN4	chrX
NM_003558	PIP5K1B	chr9
NM_006823	PKIA	chr8
NM_002655	PLAG1	chr8
NM_015192	PLCB1	chr20
NM_006226	PLCL1	chr2
NM_015184	PLCL2	chr3
NM_001005473	PLCXD3	chr5
NM_152666	PLD5	chr1
NM_003713	PLPP3	chr1
NM_002670	PLS1	chr3
NM_025179	PLXNA2	chr1
NM_006813	PNRC1	chr6
NM_001018111	PODXL	chr7
NM_152305	POGLUT1	chr3
NM_007195	POLI	chr18
NM_002697	POU2F1	chr1
NM_001033557	PPM1B	chr2
NM_014906	PPM1E	chr17
NM_002709	PPP1CB	chr2
NM_002481	PPP1R12B	chr1
NM_032833	PPP1R15B	chr1
NM_002711	PPP1R3A	chr7
NM_005398	PPP1R3C	chr10
NM_017650	PPP1R9A	chr7
NM_001009552	PPP2CB	chr8
NM_002717	PPP2R2A	chr8
NM_006243	PPP2R5A	chr1
NM_006246	PPP2R5E	chr14
NM_000944	PPP3CA	chr4
NM_005605	PPP3CC	chr8
NM_001042388	PPP4R1	chr18
NM_002721	PPP6C	chr9
NM_139283	PPTC7	chr12
NM_021620	PRDM13	chr6
NM_016045	PRELID3B	chr20
NM_006036	PREPL	chr2
NM_005399	PRKAB2	chr1
NM_002734	PRKAR1A	chr17
NM_002737	PRKCA	chr17
NM_002740	PRKCI	chr3
NM_005813	PRKD3	chr2
NM_005044	PRKX	chrX
NM_002760	PRKY	chrY
NM_003913	PRPF4B	chr6
NM_000950	PRRG1	chrX
NM_015225	PRUNE2	chr9
NM_015310	PSD3	chr8
NM_021144	PSIP1	chr9
NM_002803	PSMC2	chr7
NM_002816	PSMD12	chr17
NM_024946	PSME3IP1	chr16
NM_005156	PTBP3	chr9
NM_000264	PTCH1	chr9
NM_000314	PTEN	chr10
NM_001001484	PTER	chr10
NM_006601	PTGES3	chr12
NM_002836	PTPRA	chr20
NM_002843	PTPRJ	chr11
NM_007050	PTPRT	chr20
NM_015317	PUM2	chr2
NM_033224	PURB	chr7
NM_052927	PWWP2A	chr5
NM_012293	PXDN	chr2
NM_014925	R3HDM2	chr12
NM_001002814	RAB11FIP1	chr8
NM_014904	RAB11FIP2	chr10
NM_032932	RAB11FIP4	chr17
NM_016322	RAB14	chr9
NM_004161	RAB1A	chr2
NM_016277	RAB23	chr6
NM_001024647	RAB3IP	chr12
NM_004162	RAB5A	chr3
NM_004637	RAB7A	chr3
NM_004703	RABEP1	chr17
NM_002874	RAD23B	chr9
NM_000448	RAG1	chr11
NM_021785	RAI2	chrX
NM_014990	RALGAPA1	chr14
NM_020850	RANBP10	chr16
NM_012416	RANBP6	chr9
NM_021159	RAP1GDS1	chr4
NM_002886	RAP2B	chr3
NM_001007279	RASL10A	chr22
NM_014737	RASSF2	chr20
NM_000321	RB1	chr13
NM_001031695	RBFOX2	chr22
NM_005611	RBL2	chr16
NM_005676	RBM10	chrX
NM_006047	RBM12	chr20
NM_033117	RBM18	chr9
NM_153020	RBM24	chr6
NM_021239	RBM25	chr14
NM_001008408	RBM33	chr7
NM_015156	RCOR1	chr14
NM_172037	RDH10	chr8
NM_020905	RDH14	chr2
NM_002906	RDX	chr11
NM_022912	REEP1	chr2
NM_031922	REPS1	chr6
NM_004726	REPS2	chrX
NM_007033	RER1	chr1
NM_032918	RERG	chr12
NM_014836	RHOBTB1	chr10
NM_018157	RIC8B	chr12
NM_015347	RIMBP2	chr12
NM_014989	RIMS1	chr6
NM_014747	RIMS3	chr1
NM_021930	RINT1	chr7
NM_006912	RIT1	chr1
NM_016120	RLIM	chrX
NM_014372	RNF11	chr1
NM_024539	RNF128	chrX
NM_152737	RNF182	chr6
NM_007212	RNF2	chr1
NM_022781	RNF38	chr9
NM_003958	RNF8	chr6
NM_002941	ROBO1	chr3
NM_002942	ROBO2	chr3
NM_005406	ROCK1	chr18
NM_006916	RPE	chr2
NM_015203	RPRD2	chr1
NM_004586	RPS6KA3	chrX
NM_004755	RPS6KA5	chr14
NM_003161	RPS6KB1	chr17
NM_015713	RRM2B	chr8
NM_018364	RSBN1	chr1
NM_016578	RSF1	chr11
NM_014961	RUFY3	chr4
NM_002957	RXRA	chr9
NM_012234	RYBP	chr3
NM_001035	RYR2	chr1
NM_001010971	SAMD13	chr1
NM_144660	SAMD8	chr10
NM_020150	SAR1A	chr10
NM_015077	SARM1	chr17
NM_004866	SCAMP1	chr5
NM_001037582	SCD5	chr4
NM_144643	SCLT1	chr4
NM_006089	SCML2	chrX
NM_006920	SCN1A	chr2
NM_001040142	SCN2A	chr2
NM_006922	SCN3A	chr2
NM_001040151	SCN3B	chr11
NM_002976	SCN7A	chr2
NM_032547	SCOC	chr4
NM_024583	SCRN3	chr2
NM_002998	SDC2	chr8
NM_012430	SEC22A	chr3
NM_024077	SECISBP2	chr9
NM_005065	SEL1L	chr14
NM_004261	SELENOF	chr1
NM_033505	SELENOI	chr2
NM_005410	SELENOP	chr5
NM_006080	SEMA3A	chr7
NM_003966	SEMA5A	chr5
NM_020796	SEMA6A	chr5
NM_152699	SENP5	chr3
NM_020654	SENP7	chr3
NM_080415	SEPTIN4	chr17
NM_001018067	SERBP1	chr1
NM_014755	SERTAD2	chr2
NM_014454	SESN1	chr6
NM_153706	SETD9	chr5
NM_005066	SFPQ	chr1
NM_000337	SGCD	chr5
NM_001033578	SGK3	chr8
NM_016009	SH3GLB1	chr1
NM_031892	SH3KBP1	chrX
NM_012309	SHANK2	chr11
NM_003030	SHOX2	chr3
NM_170679	SKP1	chr5
NM_000452	SLC10A2	chr13
NM_001042494	SLC12A6	chr15
NM_004171	SLC1A2	chr11
NM_021977	SLC22A3	chr6
NM_020689	SLC24A3	chr20
NM_153646	SLC24A4	chr14
NM_003951	SLC25A14	chrX
NM_001012755	SLC25A53	chrX
NM_000112	SLC26A2	chr5
NM_052832	SLC26A7	chr8
NM_052885	SLC2A13	chr12
NM_000340	SLC2A2	chr3
NM_133496	SLC30A7	chr1
NM_152462	SLC35G3	chr17
NM_018976	SLC38A2	chr12
NM_018018	SLC38A4	chr12
NM_020342	SLC39A10	chr2
NM_012319	SLC39A6	chr18
NM_080546	SLC44A1	chr9
NM_080669	SLC46A1	chr17
NM_133478	SLC4A5	chr2
NM_145913	SLC5A8	chr12
NM_001003652	SMAD2	chr18
NM_005902	SMAD3	chr15
NM_005359	SMAD4	chr18
NM_001001419	SMAD5	chr5
NM_001044305	SMAP1	chr6
NM_003069	SMARCA1	chrX
NM_006306	SMC1A	chrX
NM_001042550	SMC2	chr9
NM_144775	SMCR8	chr17
NM_005871	SMNDC1	chr10
NM_020429	SMURF1	chr7
NM_017719	SNRK	chr3
NM_006750	SNTB2	chr16
NM_015132	SNX13	chr7
NM_024798	SNX22	chr15
NM_003101	SOAT1	chr1
NM_080867	SOCS4	chr14
NM_014011	SOCS5	chr2
NM_138927	SON	chr21
NM_001034954	SORBS1	chr10
NM_001013031	SORCS1	chr10
NM_002959	SORT1	chr1
NM_006939	SOS2	chr14
NM_015464	SOSTDC1	chr7
NM_003108	SOX11	chr2
NM_003107	SOX4	chr6
NM_000346	SOX9	chr17
NM_003113	SP100	chr2
NM_003112	SP4	chr7
NM_014946	SPAST	chr2
NM_025137	SPG11	chr15
NM_001010862	SPIN3	chrX
NM_001012968	SPIN4	chrX
NM_001001664	SPOPL	chr2
NM_152594	SPRED1	chr15
NM_138288	SPTSSA	chr14
NM_020762	SRGAP1	chr12
NM_015326	SRGAP2	chr1
NM_001033117	SRGAP3	chr3
NM_006924	SRSF1	chr17
NM_006625	SRSF10	chr1
NM_080743	SRSF12	chr6
NM_006275	SRSF6	chr20
NM_001007559	SS18	chr18
NM_152996	ST6GALNAC3	chr1
NM_005862	STAG1	chr3
NM_003151	STAT4	chr2
NM_014393	STAU2	chr8
NM_003714	STC2	chr5
NM_001040665	STEAP2	chr7
NM_024636	STEAP4	chr7
NM_004760	STK17A	chr7
NM_015000	STK38L	chr12
NM_013233	STK39	chr2
NM_006282	STK4	chr20
NM_017919	STX17	chr9
NM_139244	STXBP5	chr6
NM_014283	SUCO	chr1
NM_022491	SUDS3	chr12
NM_001005782	SUMO1	chr2
NM_001005849	SUMO2	chr17
NM_025154	SUN1	chr7
NM_015355	SUZ12	chr17
NM_006372	SYNCRIP	chr6
NM_003895	SYNJ1	chr21
NM_153262	SYT14	chr1
NM_152787	TAB3	chrX
NM_015975	TAF9B	chrX
NM_033394	TANC1	chr2
NM_020791	TAOK1	chr17
NM_016281	TAOK3	chr12
NM_007375	TARDBP	chr1
NM_022771	TBC1D15	chr12
NM_024665	TBL1XR1	chr3
NM_004865	TBPL1	chr6
NM_006756	TCEA1	chr8
NM_001006684	TCEAL8	chrX
NM_153035	TCEANC2	chr1
NM_018393	TCP11L1	chr11
NM_021961	TEAD1	chr11
NM_003216	TEF	chr22
NM_001040284	TENT4B	chr16
NM_017633	TENT5A	chr6
NM_017709	TENT5C	chr1
NM_030625	TET1	chr10
NM_017628	TET2	chr4
NM_001032280	TFAP2A	chr6
NM_003221	TFAP2B	chr6
NM_012252	TFEC	chr7
NM_004612	TGFBR1	chr9
NM_001024847	TGFBR2	chr3
NM_018105	THAP1	chr8
NM_031435	THAP2	chr12
NM_001010923	THEMIS	chr6
NM_001033925	TIAL1	chr10
NM_012458	TIMM13	chr19
NM_005077	TLE1	chr9
NM_012290	TLK1	chr2
NM_012464	TLL1	chr4
NM_015059	TLN2	chr15
NM_006815	TMED2	chr12
NM_003692	TMEFF1	chr9
NM_022918	TMEM135	chr11
NM_153354	TMEM161B	chr5
NM_018475	TMEM165	chr4
NM_020141	TMEM167B	chr1
NM_144632	TMEM182	chr2
NM_003349	TMEM189-UBE2V1	chr20
NM_018279	TMEM19	chr12
NM_152774	TMEM196	chr7
NM_001044385	TMEM237	chr2
NM_017799	TMEM260	chr14
NM_001017970	TMEM30B	chr14
NM_018126	TMEM33	chr4
NM_001008495	TMEM64	chr8
NM_015497	TMEM87A	chr15
NM_020644	TMEM9B	chr11
NM_002160	TNC	chr9
NM_002546	TNFRSF11B	chr8
NM_022748	TNS3	chr7
NM_005749	TOB1	chr17
NM_014729	TOX	chr8
NM_001043351	TPM3	chr1
NM_003274	TRAPPC10	chr21
NM_004412	TRDMT1	chr10
NM_015271	TRIM2	chr4
NM_006458	TRIM3	chr11
NM_015906	TRIM33	chr1
NM_020810	TRMT5	chr14
NM_017910	TRMT61B	chr2
NM_003304	TRPC1	chr3
NM_014112	TRPS1	chr8
NM_000368	TSC1	chr9
NM_014779	TSC22D2	chr3
NM_052965	TSEN15	chr1
NM_005999	TSNAX	chr1
NM_001042601	TTC14	chr3
NM_012382	TTC33	chr5
NM_007275	TUSC2	chr3
NM_016078	TVP23B	chr17
NM_032873	UBASH3B	chr11
NM_003337	UBE2B	chr5
NM_003339	UBE2D2	chr5
NM_003341	UBE2E1	chr3
NM_016021	UBE2J1	chr6
NM_005339	UBE2K	chr4
NM_001012989	UBE2NL	chrX
NM_022442	UBE2V1	chr20
NM_000462	UBE3A	chr15
NM_014517	UBP1	chr3
NM_013444	UBQLN2	chrX
NM_152277	UBTD2	chr5
NM_014607	UBXN4	chr2
NM_015984	UCHL5	chr1
NM_014683	ULK2	chr17
NM_001009899	USF3	chr3
NM_020718	USP31	chr16
NM_020935	USP37	chr2
NM_001042403	USP44	chr12
NM_001039590	USP9X	chrX
NM_004654	USP9Y	chrY
NM_005715	UST	chr6
NM_032175	UTP15	chr5
NM_003369	UVRAG	chr11
NM_138959	VANGL1	chr1
NM_003574	VAPA	chr18
NM_003370	VASP	chr19
NM_001079874	VAV3	chr1
NM_025054	VCPIP1	chr8
NM_003374	VDAC1	chr5
NM_001025366	VEGFA	chr6
NM_007146	VEZF1	chr17
NM_016206	VGLL3	chr3
NM_014667	VGLL4	chr3
NM_030938	VMP1	chr17
NM_015378	VPS13D	chr1
NM_018206	VPS35	chr16
NM_016075	VPS36	chr13
NM_004869	VPS4B	chr18
NM_015045	WAPL	chr10
NM_020830	WDFY1	chr2
NM_025160	WDR26	chr1
NM_025222	WDR82	chr3
NM_001008726	WDR89	chr14
NM_003390	WEE1	chr11
NM_133264	WIPF2	chr17
NM_018979	WNK1	chr12
NM_006648	WNK2	chr9
NM_020135	WRNIP1	chr6
NM_024949	WWC2	chr4
NM_001167	XIAP	chrX
NM_022459	XPO4	chr13
NM_001042604	XRN1	chr3
NM_005748	YAF2	chr12
NM_006106	YAP1	chr11
NM_003651	YBX3	chr12
NM_001024947	YIPF5	chr5
NM_018566	YOD1	chr1
NM_016061	YPEL5	chr2
NM_001031732	YTHDC1	chr4
NM_016258	YTHDF2	chr1
NM_006826	YWHAQ	chr2
NM_023929	ZBTB10	chr8
NM_003409	ZBTB14	chr18
NM_020727	ZBTB21	chr21
NM_006777	ZBTB33	chrX
NM_014155	ZBTB44	chr11
NM_001040441	ZBTB8A	chr1
NM_001010888	ZC3H12B	chrX
NM_018684	ZC4H2	chrX
NM_015144	ZCCHC14	chr16
NM_017742	ZCCHC2	chr18
NM_144969	ZDHHC15	chrX
NM_015336	ZDHHC17	chr12
NM_016353	ZDHHC2	chr8
NM_030751	ZEB1	chr10
NM_006007	ZFAND5	chr9
NM_006885	ZFHX3	chr16
NM_024721	ZFHX4	chr8
NM_020917	ZFP14	chr19
NM_003411	ZFY	chrY
NM_014733	ZFYVE16	chr5
NM_004799	ZFYVE9	chr1
NM_015035	ZHX3	chr20
NM_005096	ZMYM3	chrX
NM_005095	ZMYM4	chr1
NM_022473	ZNF106	chr15
NM_001013746	ZNF107	chr7
NM_015852	ZNF117	chr7
NM_006524	ZNF138	chr7
NM_003440	ZNF140	chr12
NM_003441	ZNF141	chr4
NM_003442	ZNF143	chr11
NM_007145	ZNF146	chr19
NM_021964	ZNF148	chr3
NM_001032293	ZNF207	chr17
NM_013250	ZNF215	chr11
NM_001012756	ZNF260	chr19
NM_006629	ZNF271P	chr18
NM_021148	ZNF273	chr7
NM_024639	ZNF322	chr6
NM_014487	ZNF330	chr4
NM_015069	ZNF423	chr16
NM_001008801	ZNF468	chr19
NM_020714	ZNF490	chr19
NM_014803	ZNF518A	chr10
NM_020951	ZNF529	chr19
NM_015042	ZNF609	chr15
NM_030972	ZNF611	chr19
NM_016620	ZNF644	chr1
NM_014897	ZNF652	chr17
NM_152437	ZNF664	chr12
NM_018260	ZNF701	chr19
NM_001004328	ZNF705A	chr12
NM_001039615	ZNF705D	chr8
NM_021269	ZNF708	chr19
NM_001008401	ZNF761	chr19
NM_001012753	ZNF763	chr19
NM_007137	ZNF81	chrX
NM_003430	ZNF91	chr19
NM_017953	ZNHIT6	chr1
NM_032268	ZNRF1	chr16
