# Supplementary material for: circPARD3 drives malignant progression and chemoresistance of laryngeal squamous cell carcinoma by inhibiting autophagy through the PRKCI-Akt-mTOR pathway
Source: Mol Cancer. 2020 Nov 24;19:166. doi: 10.1186/s12943-020-01279-2 (PMC7686732; doi:10.1186/s12943-020-01279-2)
Supplement: Supplementary file 1 — Additional file 1: Table S1. Clinicopathological characteristics of 138 LSCC samples (cohort 1) for IHC staining of p62. Table S2. Clinicopathological characteristics of 107 LSCC samples (cohort 2) for RNA sequencing. Table S3. Clinicopathological characteristics of 100 LSCC samples (cohort 3) for qPCR analysis of circPARD3. Table S4. Detailed information of inhibitors. Table S5. Cell lines and growth medium. Table S6. Primer information for qPCR analysis. Table S7. Differentially expressed circRNAs in RNA sequencing data of 107 LSCC and paired ANM tissues. Table S8. Differentially expressed miRNAs in RNA sequencing data of 107 LSCC and paired ANM tissues. Table S9. Differentially expressed mRNAs in RNA sequencing data of 107 LSCC and paired ANM tissues. Table S10. Prediction of circPARD3 binding miRNAs by CircInteractome. Table S11. Downregulated genes in Tu 177 cells transfected with miR-145-5p mimics analyzed by microarray. Table S12. Prediction of miR-145-5p target gene by Targetminer. Table S13. Upregulated mRNAs in RNA sequencing data of 107 LSCC and paired ANM tissues [file 12943_2020_1279_MOESM1_ESM.zip › Table S7. Diff circRNA in 107 pairs of LSCC.xlsx]

## Sheet: Sheet1
Table S7. Differentially expressed circRNAs in RNA sequencing data of 107 LSCC and paired ANM tissues (fold change>2, p<0.001)
ID	location	baseMeanA	baseMeanB	foldChange	log2FoldChange	pval	padj
circ_00263	8:100050650-100205285:+	0.036	1.625	44.98	5.491	0	0
circ_00004	1:179631238-179638539:+	0.041	1.234	29.915	4.903	0	0
circ_00003	1:176524542-176526377:+	0.078	2.046	26.33	4.719	0	0
circ_00039	10:121510587-121551725:+	0.093	2.338	25.021	4.645	0	0
circ_00164	20:61291763-61292527:+	0.085	1.49	17.5	4.129	0	0
circ_00255	7:23381682-23391205:-	0.072	1.019	14.115	3.819	0	0
circ_00170	22:36737414-36745300:-	0.095	1.062	11.177	3.482	0	0
circ_00289	9:17298187-17342442:+	0.1	1.083	10.864	3.441	0	0
circ_00106	17:19617137-19618530:-	0.175	1.746	9.987	3.32	0	0
circ_00092	15:76146726-76175765:+	0.126	1.089	8.663	3.115	0	0
circ_00294	9:87317073-87367000:+	0.112	0.869	7.728	2.95	0	0.001
circ_00043	10:34558584-34630744:- (circPARD3)	0.13	0.995	7.652	2.936	0	0
circ_00085	15:41648236-41669502:+	0.379	2.737	7.23	2.854	0	0
circ_00256	7:39243833-39247219:+	0.182	1.304	7.151	2.838	0	0
circ_00051	11:11348632-11362551:-	0.235	1.6	6.804	2.766	0	0
circ_00163	20:54956488-54961589:-	0.126	0.852	6.744	2.754	0	0
circ_00011	1:225140371-225211567:+	0.1	0.671	6.712	2.747	0	0
circ_00094	16:16146580-16150152:+	0.182	1.213	6.652	2.734	0	0
circ_00111	17:59853761-59857762:-	0.203	1.34	6.613	2.725	0	0
circ_00219	5:14316621-14336836:+	0.162	1.07	6.606	2.724	0	0
circ_00265	8:102555468-102571040:+	0.141	0.926	6.584	2.719	0	0
circ_00233	6:128385902-128388937:-	0.15	0.962	6.433	2.686	0	0
circ_00300	X:133607388-133627620:+	0.173	1.075	6.198	2.632	0	0
circ_00016	1:36636571-36639079:+	0.146	0.891	6.096	2.608	0	0
circ_00228	5:64747301-64769779:-	0.311	1.897	6.093	2.607	0	0
circ_00206	4:169812072-169825057:+	0.185	1.094	5.916	2.565	0	0
circ_00013	1:235643369-235658138:-	0.153	0.902	5.894	2.559	0	0
circ_00006	1:200729966-200730226:+	0.199	1.12	5.634	2.494	0	0.002
circ_00299	X:130883333-130928494:-	1.07	6.011	5.62	2.49	0	0
circ_00015	1:27994736-27995857:-	0.168	0.932	5.557	2.474	0	0.001
circ_00186	3:189526060-189526315:+	0.159	0.866	5.432	2.441	0	0
circ_00281	8:99718694-99735197:-	0.329	1.763	5.35	2.419	0	0
circ_00105	16:8952206-8953192:-	0.332	1.762	5.314	2.41	0	0
circ_00080	14:35044961-35078948:-	0.424	2.21	5.217	2.383	0	0
circ_00046	10:70218860-70229920:-	0.402	2.064	5.132	2.36	0	0
circ_00108	17:38652238-38652772:-	0.53	2.65	4.998	2.321	0	0
circ_00279	8:97318671-97343323:+	0.284	1.409	4.964	2.312	0	0
circ_00095	16:16180680-16184445:+	0.169	0.826	4.872	2.285	0	0
circ_00019	1:45223227-45223812:+	0.239	1.163	4.857	2.28	0	0
circ_00261	7:716865-751164:-	0.491	2.309	4.703	2.234	0	0
circ_00205	4:169321976-169379159:-	0.18	0.841	4.663	2.221	0	0.001
circ_00207	4:169812072-169837178:+	0.187	0.859	4.595	2.2	0	0.001
circ_00130	2:122260742-122287901:-	0.2	0.903	4.517	2.175	0	0
circ_00234	6:128643183-128643455:-	0.327	1.463	4.468	2.16	0	0
circ_00101	16:31373156-31374074:+	0.175	0.776	4.424	2.145	0	0.003
circ_00267	8:128902834-128903244:+	0.985	4.356	4.423	2.145	0	0
circ_00242	6:30856464-30857207:+	0.289	1.278	4.419	2.144	0	0.001
circ_00230	5:68470703-68471364:+	0.64	2.804	4.38	2.131	0	0
circ_00122	18:77170402-77171501:+	0.274	1.179	4.306	2.106	0	0
circ_00058	11:70200406-70208594:+	0.238	1.019	4.273	2.095	0	0.001
circ_00067	12:27521194-27533337:+	0.518	2.199	4.249	2.087	0	0
circ_00086	15:49517401-49531564:+	0.182	0.77	4.242	2.085	0	0.001
circ_00246	6:84108085-84117620:-	0.561	2.379	4.241	2.084	0	0.002
circ_00107	17:35343915-35348156:+	0.234	0.976	4.164	2.058	0	0
circ_00155	2:72945231-72968598:-	0.817	3.39	4.15	2.053	0	0
circ_00037	10:1130342-1151207:+	0.303	1.238	4.082	2.029	0	0
circ_00081	14:35252967-35262127:-	0.191	0.774	4.044	2.016	0	0.001
circ_00257	7:42187824-42188067:-	0.384	1.548	4.029	2.01	0	0.001
circ_00159	20:42331129-42333998:+	0.197	0.792	4.012	2.004	0	0.001
circ_00031	1:94360169-94367225:-	0.512	2.048	3.999	2	0	0
circ_00149	2:44200745-44209573:-	0.286	1.132	3.953	1.983	0	0.001
circ_00157	20:2097311-2098061:+	0.264	1.042	3.944	1.98	0	0.001
circ_00259	7:66236869-66240380:+	0.272	1.069	3.934	1.976	0	0.001
circ_00162	20:54956488-54959380:-	0.453	1.78	3.93	1.975	0	0
circ_00237	6:138794442-138817508:-	0.36	1.4	3.894	1.961	0	0.004
circ_00184	3:183454505-183480067:+	0.262	1.009	3.854	1.946	0	0
circ_00168	22:25771779-25777545:-	0.181	0.678	3.751	1.907	0	0.001
circ_00152	2:61712902-61717911:-	0.581	2.17	3.736	1.902	0	0
circ_00175	3:120469369-120469847:+	0.263	0.98	3.721	1.896	0	0
circ_00007	1:202742245-202746222:-	0.212	0.781	3.678	1.879	0	0.002
circ_00115	17:80521229-80529746:+	0.258	0.948	3.678	1.879	0	0.001
circ_00123	18:8718421-8720494:+	2.286	8.394	3.671	1.876	0	0
circ_00229	5:6737622-6746540:+	0.322	1.179	3.656	1.87	0	0.001
circ_00183	3:183432931-183446639:+	0.306	1.112	3.636	1.862	0	0
circ_00054	11:35222628-35229753:+	0.571	2.053	3.597	1.847	0	0
circ_00210	4:1902352-1932497:+	0.269	0.965	3.587	1.843	0	0.002
circ_00036	10:1130342-1142186:+	0.394	1.408	3.571	1.836	0	0
circ_00017	1:39816456-39824936:+	0.243	0.862	3.543	1.825	0	0.002
circ_00077	13:52971366-52976816:-	0.484	1.711	3.534	1.821	0	0
circ_00118	18:13048857-13073184:+	0.282	0.985	3.495	1.805	0	0
circ_00211	4:1902352-1936989:+	0.656	2.274	3.467	1.794	0	0
circ_00283	9:103082546-103111654:-	0.485	1.681	3.468	1.794	0	0
circ_00156	2:73315177-73316443:-	0.271	0.929	3.421	1.774	0	0.003
circ_00076	13:52971366-52972329:-	1.059	3.608	3.408	1.769	0	0
circ_00009	1:225140371-225156576:+	0.205	0.696	3.4	1.766	0	0.004
circ_00189	3:196812450-196846401:-	0.49	1.656	3.376	1.755	0	0
circ_00053	11:34952950-35006275:+	0.585	1.961	3.353	1.746	0	0.002
circ_00072	13:21742126-21742538:-	0.87	2.885	3.317	1.73	0	0
circ_00047	10:70227879-70229920:-	1.653	5.435	3.287	1.717	0	0
circ_00264	8:100286425-100287482:+	0.418	1.367	3.27	1.709	0	0
circ_00070	12:70671911-70704797:+	1.119	3.651	3.263	1.706	0	0.002
circ_00131	2:128922303-128928858:+	0.357	1.161	3.251	1.701	0	0.003
circ_00050	11:110007387-110008139:+	0.381	1.237	3.247	1.699	0	0.001
circ_00226	5:619104-620376:+	0.496	1.596	3.218	1.686	0	0
circ_00100	16:22236974-22237296:+	0.36	1.155	3.206	1.681	0	0.001
circ_00153	2:63660878-63667005:-	0.484	1.533	3.17	1.665	0	0
circ_00176	3:142455220-142467302:+	0.94	2.978	3.168	1.664	0	0
circ_00074	13:43528083-43544806:-	1.199	3.773	3.147	1.654	0	0
circ_00290	9:33996220-34017187:-	0.746	2.348	3.147	1.654	0	0
circ_00292	9:4286037-4286523:-	1.23	3.859	3.139	1.65	0	0
circ_00055	11:35222628-35231601:+	0.522	1.627	3.119	1.641	0	0.003
circ_00200	4:113483526-113506881:-	0.531	1.644	3.095	1.63	0	0.002
circ_00293	9:87317073-87325706:+	1.67	5.111	3.06	1.614	0	0
circ_00096	16:16200594-16205439:+	0.253	0.774	3.06	1.613	0	0.003
circ_00173	22:46829289-46835308:-	0.549	1.674	3.049	1.608	0	0
circ_00127	19:47919908-47920607:-	0.486	1.482	3.047	1.607	0	0.002
circ_00296	9:96277948-96278551:+	0.538	1.635	3.041	1.605	0	0
circ_00165	20:61488746-61490878:-	0.242	0.734	3.036	1.602	0	0.004
circ_00302	X:147743428-147744289:+	2.456	7.382	3.005	1.588	0	0
circ_00258	7:44684925-44687358:+	1.073	3.213	2.996	1.583	0	0
circ_00068	12:32480394-32481489:+	0.403	1.201	2.98	1.575	0	0
circ_00128	19:58904342-58904854:+	0.532	1.57	2.95	1.561	0	0
circ_00071	12:95602618-95605043:-	6.031	17.762	2.945	1.558	0	0
circ_00301	X:147733519-147744289:+	0.407	1.196	2.938	1.555	0	0
circ_00288	9:115030328-115060196:-	1.129	3.298	2.92	1.546	0	0
circ_00098	16:21973780-21987564:+	0.599	1.733	2.894	1.533	0	0
circ_00117	18:12999419-13073184:+	0.391	1.124	2.875	1.524	0	0.001
circ_00252	7:148543561-148544397:-	0.978	2.811	2.873	1.522	0	0
circ_00158	20:33077070-33080402:+	0.402	1.145	2.849	1.511	0	0.001
circ_00038	10:12123470-12136270:+	0.394	1.122	2.849	1.51	0	0.003
circ_00154	2:72692288-72707879:-	2.503	7.027	2.808	1.489	0	0
circ_00262	7:80418621-80440017:-	1.378	3.868	2.807	1.489	0	0
circ_00069	12:50385780-50386438:-	0.379	1.059	2.792	1.481	0	0.001
circ_00084	14:97299803-97327072:+	3.867	10.767	2.784	1.477	0	0
circ_00109	17:45741524-45745776:+	0.336	0.932	2.771	1.471	0	0.001
circ_00041	10:128768965-128908618:+	1.041	2.839	2.726	1.447	0	0
circ_00146	2:231222519-231226412:+	1.054	2.866	2.719	1.443	0	0
circ_00160	20:47886478-47888287:-	0.615	1.673	2.719	1.443	0	0.001
circ_00174	3:111632165-111639266:+	1.651	4.466	2.705	1.435	0	0
circ_00097	16:18846213-18856973:-	0.791	2.136	2.7	1.433	0	0
circ_00057	11:70200406-70202360:+	2.924	7.85	2.685	1.425	0	0
circ_00008	1:22404921-22413359:+	0.534	1.431	2.68	1.422	0	0.001
circ_00180	3:157839891-157841780:+	4.875	13.017	2.67	1.417	0	0
circ_00093	15:83819966-83832827:-	0.59	1.56	2.643	1.402	0	0
circ_00187	3:196612021-196613565:+	0.459	1.214	2.642	1.401	0	0.003
circ_00029	1:91403041-91406866:-	0.334	0.876	2.623	1.391	0	0.003
circ_00178	3:149563797-149629870:+	1.204	3.127	2.596	1.377	0	0
circ_00295	9:95018961-95032265:-	1.816	4.689	2.582	1.368	0	0
circ_00110	17:49118861-49133843:-	0.74	1.899	2.567	1.36	0	0.004
circ_00151	2:61709514-61717911:-	0.754	1.936	2.567	1.36	0	0.001
circ_00119	18:13681603-13682104:-	1.134	2.906	2.562	1.357	0	0
circ_00191	3:196842797-196846401:-	1.348	3.43	2.545	1.348	0	0
circ_00268	8:130788347-130789837:-	1.472	3.725	2.53	1.339	0	0
circ_00286	9:115013208-115060196:-	0.558	1.413	2.53	1.339	0	0
circ_00169	22:29517344-29521404:+	1.105	2.77	2.506	1.325	0	0
circ_00179	3:155611306-155629068:+	0.687	1.711	2.491	1.317	0	0.001
circ_00040	10:123324015-123325218:-	0.808	1.997	2.471	1.305	0	0
circ_00251	7:128845043-128846428:+	1.244	3.049	2.45	1.293	0	0
circ_00114	17:7402357-7402810:+	1.968	4.818	2.449	1.292	0	0
circ_00177	3:149563797-149589941:+	1.568	3.835	2.445	1.29	0	0
circ_00193	3:28051960-28070094:-	1.078	2.631	2.44	1.287	0	0.001
circ_00253	7:148851036-148851432:+	0.55	1.335	2.427	1.279	0	0.001
circ_00274	8:54891584-54923052:-	0.994	2.412	2.427	1.279	0	0.001
circ_00002	1:1747194-1770677:-	0.826	2.004	2.425	1.278	0	0
circ_00141	2:191520702-191537878:+	0.631	1.527	2.42	1.275	0	0.003
circ_00192	3:27453132-27465643:-	0.748	1.808	2.418	1.274	0	0.001
circ_00250	7:127013395-127017383:-	0.737	1.782	2.417	1.273	0	0
circ_00024	1:66378927-66384518:+	0.74	1.771	2.394	1.26	0	0.002
circ_00212	4:77055327-77065626:-	4	9.55	2.387	1.255	0	0
circ_00181	3:170077486-170079217:+	4.475	10.674	2.385	1.254	0	0
circ_00188	3:196807921-196846401:-	1.305	3.101	2.375	1.248	0	0
circ_00220	5:16779653-16783578:-	1.122	2.661	2.37	1.245	0	0
circ_00224	5:38991050-39003724:-	0.96	2.26	2.354	1.235	0	0
circ_00269	8:141710989-141716304:-	0.688	1.618	2.351	1.233	0	0.003
circ_00014	1:26584087-26586293:+	0.609	1.423	2.339	1.226	0	0.001
circ_00063	12:1136913-1137738:+	3.413	7.896	2.313	1.21	0	0
circ_00225	5:39002636-39021238:-	0.811	1.86	2.293	1.197	0	0.002
circ_00133	2:160980301-160983112:-	1.113	2.523	2.266	1.18	0	0.001
circ_00266	8:124349864-124351686:-	1.148	2.6	2.265	1.18	0	0
circ_00010	1:225140371-225195246:+	1.135	2.522	2.222	1.152	0	0.002
circ_00208	4:178274461-178274882:+	1.547	3.423	2.213	1.146	0	0
circ_00280	8:99718694-99719539:-	7.567	16.665	2.202	1.139	0	0
circ_00249	7:116339124-116340338:+	0.458	0.992	2.164	1.114	0	0.002
circ_00171	22:46085591-46114373:+	0.909	1.966	2.163	1.113	0	0.002
circ_00150	2:55209650-55214834:-	3.379	7.281	2.155	1.108	0	0
circ_00148	2:32639836-32641231:+	1.012	2.148	2.122	1.086	0	0.003
circ_00254	7:22306582-22357656:-	0.931	1.976	2.123	1.086	0	0.001
circ_00172	22:46780439-46785396:-	1.876	3.98	2.122	1.085	0	0
circ_00167	22:21288066-21288532:+	5.007	10.57	2.111	1.078	0	0
circ_00190	3:196817782-196846401:-	1.214	2.547	2.097	1.069	0	0.001
circ_00116	18:12999419-13042333:+	2.04	4.265	2.091	1.064	0	0
circ_00060	11:9451220-9452550:+	0.772	1.612	2.088	1.062	0	0.003
circ_00303	X:47705503-47755339:+	1.361	2.834	2.082	1.058	0	0.001
circ_00066	12:14576842-14578407:+	2.181	4.508	2.067	1.047	0	0
circ_00287	9:115024714-115060196:-	1.79	3.692	2.063	1.045	0	0
circ_00132	2:153431649-153437563:+	1.078	2.223	2.062	1.044	0	0
circ_00124	19:11230767-11231198:+	1.622	3.33	2.053	1.038	0	0
circ_00104	16:84773914-84779279:+	1.201	2.43	2.023	1.016	0	0.003
circ_00273	8:48192449-48206619:+	2.379	4.78	2.009	1.006	0	0
circ_00033	10:111883774-111890244:+	3.389	1.681	0.496	-1.012	0	0.001
circ_00260	7:6854394-6861995:-	2.728	1.326	0.486	-1.041	0	0.002
circ_00079	14:31596990-31641328:-	3.355	1.629	0.485	-1.042	0	0
circ_00112	17:60087910-60140662:-	2.322	1.118	0.481	-1.055	0	0
circ_00044	10:49609654-49618211:+	1.88	0.886	0.471	-1.085	0	0.003
circ_00216	5:142416760-142437312:+	3.472	1.626	0.468	-1.095	0	0
circ_00201	4:121675707-121732604:-	3.479	1.617	0.465	-1.105	0	0
circ_00270	8:27151596-27151827:-	2.393	1.098	0.459	-1.124	0	0
circ_00198	3:57276883-57282379:+	2.993	1.357	0.453	-1.141	0	0
circ_00022	1:51121113-51210447:-	1.509	0.684	0.453	-1.142	0	0.001
circ_00243	6:36492117-36507984:-	2.371	1.073	0.453	-1.143	0	0.002
circ_00091	15:62299506-62306191:-	7.703	3.463	0.45	-1.153	0	0
circ_00147	2:24357988-24369956:+	5.922	2.64	0.446	-1.165	0	0
circ_00199	3:71064699-71102924:-	1.66	0.737	0.444	-1.17	0	0.002
circ_00284	9:113734352-113735838:-	9.218	4.032	0.437	-1.193	0	0
circ_00137	2:168920009-168931741:-	3.83	1.659	0.433	-1.208	0	0
circ_00045	10:61844359-61845011:-	1.915	0.819	0.428	-1.225	0	0.001
circ_00194	3:3197902-3215945:-	1.452	0.621	0.428	-1.225	0	0.003
circ_00185	3:18419661-18462483:-	4.738	2.023	0.427	-1.228	0	0
circ_00103	16:53289511-53308214:+	1.71	0.717	0.42	-1.253	0	0.003
circ_00125	19:13135834-13136366:+	1.77	0.741	0.419	-1.256	0	0.002
circ_00120	18:42529845-42533305:+	3.692	1.541	0.417	-1.26	0	0
circ_00042	10:31661946-31750166:+	2.868	1.196	0.417	-1.262	0	0
circ_00059	11:77336007-77336863:-	0.881	0.366	0.416	-1.267	0	0.002
circ_00144	2:214174782-214215369:+	2.476	0.997	0.403	-1.312	0	0.001
circ_00236	6:131276244-131277639:-	2.017	0.802	0.398	-1.33	0	0
circ_00145	2:214174782-214239843:+	4.533	1.791	0.395	-1.34	0	0
circ_00048	10:70404454-70406762:+	5.46	2.142	0.392	-1.35	0	0
circ_00073	13:33109905-33111164:-	2.422	0.946	0.391	-1.355	0	0.003
circ_00231	5:95091099-95099324:+	14.984	5.846	0.39	-1.358	0	0
circ_00203	4:151656409-151729550:-	1.756	0.669	0.381	-1.392	0	0.004
circ_00161	20:51870037-51873110:+	5.083	1.918	0.377	-1.406	0	0
circ_00102	16:53288349-53308214:+	3.629	1.353	0.373	-1.424	0	0
circ_00221	5:172535626-172539382:+	1.245	0.464	0.373	-1.424	0	0.001
circ_00012	1:231930987-231954263:+	3.983	1.475	0.37	-1.433	0	0
circ_00215	5:131013395-131044965:-	1.929	0.707	0.366	-1.449	0	0
circ_00291	9:35295692-35313986:+	1.527	0.558	0.365	-1.453	0	0.003
circ_00005	1:185183638-185200840:+	3.411	1.242	0.364	-1.457	0	0
circ_00075	13:49741379-49749677:+	1.56	0.558	0.358	-1.484	0	0.001
circ_00197	3:52771601-52773650:-	1.218	0.425	0.349	-1.52	0	0.001
circ_00285	9:114289547-114296633:+	1.294	0.447	0.346	-1.533	0	0.001
circ_00166	21:42598192-42629253:+	1.992	0.687	0.345	-1.536	0	0
circ_00297	X:100296305-100297301:-	1.431	0.483	0.338	-1.567	0	0.002
circ_00082	14:36121010-36128402:-	1.6	0.537	0.336	-1.575	0	0
circ_00238	6:144858717-144864006:+	1.693	0.564	0.333	-1.586	0	0
circ_00139	2:168986050-168997268:-	5.049	1.668	0.33	-1.598	0	0
circ_00034	10:112640990-112650428:+	1.208	0.389	0.322	-1.633	0	0.002
circ_00239	6:145103057-145124283:+	1.951	0.629	0.322	-1.633	0	0
circ_00204	4:166960490-166999182:+	0.845	0.266	0.314	-1.67	0	0.001
circ_00026	1:67356836-67371058:-	10.649	3.246	0.305	-1.714	0	0
circ_00227	5:63621012-63626233:+	1.13	0.335	0.297	-1.753	0	0.001
circ_00001	1:104108056-104118162:+	8.2	2.43	0.296	-1.755	0	0
circ_00196	3:52446826-52448603:+	1.907	0.555	0.291	-1.78	0	0
circ_00083	14:92264128-92268765:-	1.688	0.491	0.291	-1.783	0	0
circ_00195	3:37315026-37343823:+	0.982	0.284	0.289	-1.789	0	0.003
circ_00247	6:99860426-99864304:-	1.021	0.295	0.289	-1.792	0	0.003
circ_00245	6:76344422-76373234:+	1.817	0.523	0.288	-1.798	0	0
circ_00248	7:115750761-115752092:-	1.649	0.469	0.285	-1.812	0	0.002
circ_00272	8:38287199-38287466:-	3.283	0.925	0.282	-1.827	0	0
circ_00032	1:95609446-95639445:+	0.754	0.212	0.281	-1.833	0	0.004
circ_00135	2:168869143-168931741:-	1.138	0.319	0.28	-1.836	0	0.001
circ_00087	15:56680669-56687032:+	3.777	1.057	0.28	-1.837	0	0
circ_00030	1:93029198-93170301:-	1.52	0.419	0.275	-1.86	0	0
circ_00023	1:65095037-65107652:+	0.9	0.248	0.275	-1.862	0	0.003
circ_00035	10:112645010-112650428:+	1.488	0.404	0.272	-1.88	0	0
circ_00240	6:151669845-151674887:+	1.339	0.359	0.268	-1.899	0	0
circ_00213	5:127466758-127477673:+	2.552	0.675	0.265	-1.918	0	0.001
circ_00140	2:169018296-169038600:-	4.53	1.154	0.255	-1.973	0	0
circ_00278	8:93017343-93029591:-	0.755	0.191	0.253	-1.982	0	0.001
circ_00142	2:203817281-203826149:+	1.27	0.32	0.252	-1.99	0	0.001
circ_00241	6:152650864-152653025:-	1.088	0.272	0.249	-2.003	0	0
circ_00304	Y:15021270-15024974:+	1.936	0.483	0.25	-2.003	0	0
circ_00134	2:168869143-168873605:-	1.427	0.348	0.244	-2.034	0	0
circ_00052	11:33307958-33350179:+	0.819	0.191	0.234	-2.098	0	0
circ_00202	4:140810510-140812121:-	3.422	0.776	0.227	-2.14	0	0
circ_00121	18:60015400-60017170:+	1.016	0.229	0.225	-2.151	0	0.001
circ_00028	1:8555122-8617582:-	2.249	0.505	0.225	-2.154	0	0
circ_00027	1:82302569-82372915:+	0.966	0.216	0.224	-2.159	0	0
circ_00056	11:57258696-57259335:-	2.212	0.489	0.221	-2.179	0	0
circ_00182	3:175165016-175189546:+	1.415	0.307	0.217	-2.203	0	0
circ_00277	8:72211281-72246409:-	1.471	0.316	0.215	-2.217	0	0
circ_00235	6:131247744-131277639:-	5.364	1.145	0.213	-2.228	0	0
circ_00232	6:118832460-118887479:-	4.084	0.87	0.213	-2.231	0	0
circ_00271	8:30332294-30361953:+	0.808	0.172	0.212	-2.235	0	0
circ_00138	2:168920009-168986268:-	6.252	1.246	0.199	-2.327	0	0
circ_00129	2:110919179-110920712:-	2.265	0.444	0.196	-2.35	0	0
circ_00078	13:78133938-78171724:+	1.332	0.257	0.193	-2.373	0	0.003
circ_00223	5:38523520-38530768:-	8.977	1.729	0.193	-2.377	0	0
circ_00209	4:184922477-184932576:+	0.902	0.162	0.18	-2.475	0	0
circ_00062	12:102107867-102110590:+	1.036	0.186	0.179	-2.479	0	0
circ_00214	5:127474288-127488497:+	3.955	0.685	0.173	-2.53	0	0
circ_00217	5:142434003-142513670:+	0.743	0.128	0.173	-2.534	0	0.001
circ_00113	17:67151159-67152066:-	1.949	0.333	0.171	-2.547	0	0
circ_00275	8:72156837-72246409:-	0.787	0.133	0.168	-2.569	0	0
circ_00090	15:57743697-57754090:+	1.443	0.239	0.166	-2.592	0	0
circ_00218	5:142434003-142526946:+	0.754	0.124	0.164	-2.605	0	0
circ_00021	1:48821341-48869554:-	1.071	0.175	0.164	-2.612	0	0
circ_00143	2:206023445-206058044:+	0.805	0.125	0.155	-2.692	0	0.001
circ_00089	15:57730182-57754090:+	1.364	0.207	0.151	-2.724	0	0
circ_00088	15:57730182-57734676:+	1.655	0.242	0.146	-2.773	0	0
circ_00222	5:38510565-38530768:-	0.812	0.113	0.139	-2.845	0	0
circ_00061	12:100166699-100175875:-	1.537	0.206	0.134	-2.898	0	0
circ_00126	19:22157530-22171711:-	2.723	0.354	0.13	-2.943	0	0
circ_00065	12:119937882-119943108:+	0.75	0.095	0.127	-2.981	0	0
circ_00136	2:168869143-168986268:-	1.028	0.129	0.126	-2.994	0	0
circ_00020	1:48821341-48825442:-	4.564	0.563	0.123	-3.019	0	0
circ_00282	9:100109595-100112837:+	1.09	0.122	0.112	-3.16	0	0
circ_00298	X:110385323-110416309:+	1.237	0.136	0.11	-3.189	0	0
circ_00049	10:97141441-97170534:-	0.842	0.085	0.1	-3.316	0	0
circ_00276	8:72181974-72246409:-	1.916	0.143	0.075	-3.741	0	0
circ_00064	12:119909798-119917006:+	2.351	0.172	0.073	-3.771	0	0
circ_00244	6:73005639-73043538:+	19.952	1.345	0.067	-3.89	0	0
circ_00025	1:67327829-67371058:-	1.023	0.063	0.062	-4.012	0	0
circ_00018	1:42946131-42964587:+	0.915	0.041	0.044	-4.497	0	0
circ_00099	16:22142525-22143050:+	3.989	0.071	0.018	-5.803	0	0
