# Supplementary material for: circPARD3 drives malignant progression and chemoresistance of laryngeal squamous cell carcinoma by inhibiting autophagy through the PRKCI-Akt-mTOR pathway
Source: Mol Cancer. 2020 Nov 24;19:166. doi: 10.1186/s12943-020-01279-2 (PMC7686732; doi:10.1186/s12943-020-01279-2)
Supplement: Supplementary file 1 — Additional file 1: Table S1. Clinicopathological characteristics of 138 LSCC samples (cohort 1) for IHC staining of p62. Table S2. Clinicopathological characteristics of 107 LSCC samples (cohort 2) for RNA sequencing. Table S3. Clinicopathological characteristics of 100 LSCC samples (cohort 3) for qPCR analysis of circPARD3. Table S4. Detailed information of inhibitors. Table S5. Cell lines and growth medium. Table S6. Primer information for qPCR analysis. Table S7. Differentially expressed circRNAs in RNA sequencing data of 107 LSCC and paired ANM tissues. Table S8. Differentially expressed miRNAs in RNA sequencing data of 107 LSCC and paired ANM tissues. Table S9. Differentially expressed mRNAs in RNA sequencing data of 107 LSCC and paired ANM tissues. Table S10. Prediction of circPARD3 binding miRNAs by CircInteractome. Table S11. Downregulated genes in Tu 177 cells transfected with miR-145-5p mimics analyzed by microarray. Table S12. Prediction of miR-145-5p target gene by Targetminer. Table S13. Upregulated mRNAs in RNA sequencing data of 107 LSCC and paired ANM tissues [file 12943_2020_1279_MOESM1_ESM.zip › Table S8. Diff miRNAs in 107 pairs of LSCC.xlsx]

## Sheet: Table S6. Diff miRNAs in 107 pa
Table S8. Differentially expressed miRNAs in RNA sequencing data of 107 LSCC and paired ANM tissues (fold change>2, p<0.001, base mean >10)
ID	baseMean	log2FoldChange	lfcSE	pvalue	padj
hsa-miR-1298-5p	135.81	-4.22	0.3	5.4e-44	4e-42
hsa-miR-449a	3298.75	-4.18	0.29	5.18e-48	5.03e-46
hsa-miR-449b-5p	549.33	-3.72	0.31	3.54e-33	1.08e-31
hsa-miR-449b-3p	15.13	-3.44	0.33	1.62e-25	2.9e-24
hsa-miR-449c-5p	949.4	-3.41	0.28	4.03e-33	1.2e-31
hsa-miR-34b-5p	30.34	-3.16	0.31	9.14e-25	1.53e-23
hsa-miR-34b-3p	174.41	-2.93	0.25	9.6e-31	2.37e-29
hsa-miR-34c-5p	48022.7	-2.86	0.26	8.97e-29	1.88e-27
hsa-miR-135a-5p	195.28	-2.79	0.24	1.34e-32	3.58e-31
hsa-miR-548i	16.72	-2.72	0.25	8.31e-28	1.64e-26
hsa-miR-1	37453.7	-2.65	0.3	5.09e-19	5.61e-18
hsa-miR-375	19158.8	-2.58	0.26	3.44e-23	5.19e-22
hsa-miR-190b	134.27	-2.56	0.2	3.96e-37	1.66e-35
hsa-miR-34c-3p	585.76	-2.55	0.24	9.07e-26	1.64e-24
hsa-miR-3195	145.95	-2.38	0.19	5.6e-37	2.29e-35
hsa-miR-4792	1096.31	-2.35	0.2	2.21e-33	7.01e-32
hsa-miR-488-3p	13.39	-2.29	0.32	6.19e-13	4.01e-12
hsa-miR-133a-5p	31.59	-2.28	0.32	6.04e-13	3.93e-12
hsa-miR-133a-3p	741.93	-2.15	0.29	7.82e-14	5.5e-13
hsa-miR-338-3p	116.71	-2.12	0.14	4.79e-49	5.32e-47
hsa-miR-139-5p	1649.79	-2.07	0.12	1.09e-64	2.42e-62
hsa-miR-139-3p	78.06	-2	0.11	2.27e-70	7.05e-68
hsa-miR-29c-3p	2019.08	-1.97	0.15	2.74e-37	1.18e-35
hsa-miR-29c-5p	561.16	-1.91	0.13	6.05e-52	8.54e-50
hsa-miR-30a-3p	2387.56	-1.85	0.15	2.39e-33	7.43e-32
hsa-miR-887-3p	40.06	-1.83	0.14	6.92e-38	3.16e-36
hsa-miR-148a-3p	1.57903e+06	-1.8	0.19	6.91e-21	9.17e-20
hsa-miR-99a-5p	220880	-1.79	0.15	5.38e-35	1.99e-33
hsa-miR-664a-5p	65.63	-1.65	0.1	1.92e-56	2.99e-54
hsa-let-7g-3p	41.09	-1.62	0.17	9.4e-22	1.3e-20
hsa-miR-136-5p	296.34	-1.59	0.18	1.86e-18	2e-17
hsa-miR-202-5p	14.48	-1.57	0.27	8.78e-09	3.66e-08
hsa-miR-338-5p	151.76	-1.57	0.13	1.31e-32	3.58e-31
hsa-miR-582-5p	317.08	-1.53	0.15	3.06e-25	5.35e-24
hsa-miR-217	29.66	-1.51	0.19	8.13e-16	7.02e-15
hsa-let-7c-5p	27738.1	-1.46	0.11	2.53e-37	1.12e-35
hsa-miR-150-3p	37.34	-1.43	0.18	3.23e-16	2.82e-15
hsa-miR-100-5p	111712	-1.42	0.14	2.26e-23	3.48e-22
hsa-miR-451a	121683	-1.41	0.18	9.7e-15	7.54e-14
hsa-miR-125b-5p	26375.3	-1.39	0.12	1.12e-30	2.67e-29
hsa-miR-891a-5p	22.82	-1.38	0.37	0.000181	0.000456
hsa-miR-133b	57.16	-1.36	0.35	8.24e-05	0.000219
hsa-miR-362-3p	46.65	-1.36	0.16	6.04e-17	5.62e-16
hsa-miR-122-5p	134.57	-1.35	0.32	2.38e-05	6.84e-05
hsa-miR-29b-2-5p	69.38	-1.32	0.1	4.01e-42	2.31e-40
hsa-miR-150-5p	4340.04	-1.31	0.17	1.7e-14	1.29e-13
hsa-miR-204-5p	349.86	-1.3	0.26	5.45e-07	1.87e-06
hsa-miR-561-5p	10.27	-1.3	0.19	7.6e-12	4.41e-11
hsa-miR-99a-3p	199.97	-1.3	0.13	1.37e-22	1.99e-21
hsa-miR-30a-5p	54620.4	-1.28	0.14	3.86e-20	4.77e-19
hsa-miR-145-5p	10532.7	-1.26	0.11	3.34e-30	7.86e-29
hsa-miR-4510	50.45	-1.26	0.23	4.03e-08	1.57e-07
hsa-miR-148a-5p	2768.31	-1.25	0.14	2.58e-20	3.26e-19
hsa-miR-30c-2-3p	387.75	-1.24	0.14	5.38e-20	6.43e-19
hsa-miR-363-3p	2221.47	-1.24	0.15	1.69e-17	1.68e-16
hsa-miR-29b-3p	3429.69	-1.23	0.14	4.84e-19	5.37e-18
hsa-miR-486-5p	8648.76	-1.21	0.16	5.83e-14	4.15e-13
hsa-miR-195-5p	1629.48	-1.2	0.1	1.52e-34	5.14e-33
hsa-miR-29a-3p	24931.4	-1.2	0.1	1.22e-34	4.22e-33
hsa-miR-218-5p	6738.96	-1.19	0.16	3.1e-14	2.27e-13
hsa-miR-92b-5p	91.87	-1.12	0.17	3.5e-11	1.89e-10
hsa-miR-4532	20.09	-1.11	0.2	2.12e-08	8.55e-08
hsa-miR-126-3p	94638.9	-1.1	0.09	5.33e-33	1.56e-31
hsa-miR-126-5p	2457.05	-1.09	0.09	1.09e-35	4.24e-34
hsa-miR-101-3p	69501.5	-1.08	0.13	6.42e-17	5.93e-16
hsa-miR-143-3p	609324	-1.08	0.12	2.05e-20	2.61e-19
hsa-miR-628-5p	71.64	-1.08	0.09	1.07e-30	2.59e-29
hsa-miR-10b-5p	71169.5	-1.07	0.16	6.66e-12	3.88e-11
hsa-miR-140-5p	1360.85	-1.06	0.1	9.1e-29	1.89e-27
hsa-miR-199b-5p	49775.1	-1.06	0.11	9.96e-21	1.3e-19
hsa-miR-29a-5p	39.49	-1.06	0.12	4.63e-19	5.18e-18
hsa-miR-1468-5p	13.6	-1.05	0.13	6.25e-15	4.93e-14
hsa-miR-4770	11.37	-1.04	0.16	2.4e-10	1.17e-09
hsa-miR-497-5p	412.94	-1.04	0.09	8.03e-29	1.72e-27
hsa-miR-6500-3p	10.1	-1.03	0.18	7.46e-09	3.13e-08
hsa-miR-1292-5p	12.65	1	0.12	4.84e-17	4.65e-16
hsa-miR-130b-3p	182.53	1	0.1	3e-24	4.71e-23
hsa-miR-592	63.09	1.01	0.18	2.56e-08	1.02e-07
hsa-miR-708-5p	3391.28	1.01	0.12	3.06e-16	2.69e-15
hsa-miR-1268a	42.35	1.02	0.25	5.96e-05	0.000161
hsa-miR-148b-5p	12.07	1.02	0.12	1.99e-18	2.12e-17
hsa-miR-25-3p	20656.3	1.02	0.08	4.25e-38	2e-36
hsa-miR-296-3p	11.4	1.02	0.25	4.08e-05	0.000113
hsa-miR-548a-3p	16.47	1.02	0.13	2.61e-14	1.94e-13
hsa-miR-1250-5p	15.25	1.03	0.12	1.85e-17	1.83e-16
hsa-miR-128-1-5p	27.23	1.03	0.14	3.37e-14	2.45e-13
hsa-miR-4516	12.9	1.03	0.27	0.000133	0.00034
hsa-miR-193b-3p	1102.44	1.04	0.14	4.53e-14	3.27e-13
hsa-miR-365a-5p	193.06	1.04	0.16	2.98e-11	1.63e-10
hsa-miR-501-5p	46.11	1.04	0.09	2.69e-29	6.06e-28
hsa-miR-1306-5p	23.78	1.05	0.12	1.98e-19	2.28e-18
hsa-miR-4497	72.38	1.05	0.2	1.95e-07	7.08e-07
hsa-miR-1304-3p	61.79	1.06	0.15	1.23e-12	7.76e-12
hsa-miR-548u	21.82	1.06	0.15	4.59e-12	2.71e-11
hsa-miR-96-5p	3564.67	1.06	0.12	9.06e-20	1.06e-18
hsa-miR-129-5p	123.76	1.08	0.21	1.52e-07	5.58e-07
hsa-miR-152-5p	94.67	1.09	0.1	1.73e-29	3.95e-28
hsa-miR-4326	64.02	1.11	0.1	4.52e-28	9.01e-27
hsa-miR-92a-1-5p	42.63	1.11	0.18	5.66e-10	2.69e-09
hsa-miR-1307-3p	2185.24	1.12	0.15	4.14e-13	2.76e-12
hsa-miR-323b-3p	24.6	1.13	0.18	1.27e-10	6.43e-10
hsa-miR-760	24.45	1.13	0.17	1.9e-11	1.07e-10
hsa-miR-5001-3p	28.46	1.15	0.11	1.79e-26	3.36e-25
hsa-miR-93-5p	9144.01	1.16	0.09	2.23e-39	1.12e-37
hsa-miR-3940-3p	22.36	1.17	0.14	1.34e-17	1.35e-16
hsa-miR-181b-3p	32.23	1.18	0.14	1.35e-17	1.36e-16
hsa-miR-18a-5p	190.95	1.18	0.11	7.08e-26	1.29e-24
hsa-miR-223-3p	2570.22	1.18	0.15	3.52e-15	2.83e-14
hsa-miR-516b-5p	33.85	1.18	0.23	3.23e-07	1.15e-06
hsa-miR-542-3p	474.16	1.2	0.12	5.83e-22	8.24e-21
hsa-miR-941	1415.94	1.2	0.12	2.44e-22	3.51e-21
hsa-miR-16-2-3p	95.44	1.23	0.13	7.23e-20	8.51e-19
hsa-miR-93-3p	96.06	1.23	0.11	8.08e-29	1.72e-27
hsa-miR-335-3p	1100.33	1.24	0.15	8.9e-16	7.64e-15
hsa-miR-483-3p	21.77	1.24	0.21	6.12e-09	2.62e-08
hsa-miR-106b-3p	4366.8	1.26	0.11	3.28e-31	8.37e-30
hsa-miR-940	17.75	1.26	0.15	1.95e-16	1.76e-15
hsa-miR-331-5p	88.65	1.29	0.08	7.53e-66	1.95e-63
hsa-miR-4746-5p	15.72	1.31	0.17	7.06e-14	4.99e-13
hsa-miR-1268b	35.02	1.32	0.23	7.7e-09	3.23e-08
hsa-miR-3614-5p	18.15	1.32	0.16	1.04e-16	9.57e-16
hsa-miR-18a-3p	62.66	1.33	0.11	1.38e-31	3.56e-30
hsa-miR-454-5p	22.7	1.33	0.12	1.56e-28	3.2e-27
hsa-miR-873-5p	20.8	1.33	0.24	5.78e-08	2.21e-07
hsa-miR-424-5p	284.85	1.34	0.1	3.75e-38	1.82e-36
hsa-miR-450a-5p	382.98	1.35	0.1	8.88e-45	6.9e-43
hsa-miR-1254	15.78	1.36	0.19	2.25e-13	1.53e-12
hsa-miR-23a-5p	20.69	1.38	0.17	2.89e-15	2.35e-14
hsa-miR-365b-5p	22.14	1.39	0.15	4.34e-20	5.31e-19
hsa-miR-21-5p	1.60557e+06	1.4	0.09	4.68e-58	9.09e-56
hsa-miR-224-5p	9469.7	1.42	0.18	1.97e-15	1.62e-14
hsa-miR-27a-5p	4154.34	1.45	0.15	3.03e-23	4.62e-22
hsa-miR-431-5p	26.2	1.45	0.17	1.05e-16	9.61e-16
hsa-miR-512-3p	12.03	1.45	0.22	1.74e-11	9.81e-11
hsa-miR-3182	342.72	1.47	0.24	4.63e-10	2.23e-09
hsa-miR-450b-5p	537.65	1.48	0.14	2.57e-27	4.93e-26
hsa-miR-1226-3p	19	1.51	0.15	1.12e-24	1.84e-23
hsa-miR-1301-3p	163.83	1.51	0.11	2.68e-42	1.6e-40
hsa-miR-455-5p	4497.41	1.51	0.1	9.52e-51	1.23e-48
hsa-miR-7-5p	39362.3	1.52	0.12	3.36e-34	1.11e-32
hsa-miR-130b-5p	190.24	1.54	0.13	6.05e-33	1.74e-31
hsa-miR-877-3p	23.93	1.54	0.18	2.08e-18	2.2e-17
hsa-miR-21-3p	5397.17	1.59	0.12	1.02e-42	6.33e-41
hsa-miR-31-5p	5711.84	1.6	0.21	1.89e-14	1.43e-13
hsa-miR-9-3p	87.85	1.62	0.2	2.74e-16	2.42e-15
hsa-miR-2355-3p	20.76	1.64	0.13	8.39e-35	3.03e-33
hsa-miR-301a-3p	25.99	1.65	0.13	2.41e-36	9.6e-35
hsa-miR-618	50.49	1.66	0.21	3.21e-15	2.6e-14
hsa-miR-548k	128.13	1.69	0.15	3.97e-29	8.82e-28
hsa-miR-182-3p	13.3	1.71	0.2	4.91e-17	4.68e-16
hsa-miR-877-5p	128.34	1.71	0.13	1.46e-40	7.81e-39
hsa-miR-25-5p	103	1.72	0.15	5.36e-32	1.41e-30
hsa-miR-652-5p	10.68	1.77	0.19	1.6e-20	2.07e-19
hsa-miR-934	122.99	1.77	0.25	4.6e-13	3.06e-12
hsa-miR-3176	24.42	1.79	0.13	1.66e-41	9.24e-40
hsa-miR-944	744.2	1.83	0.15	1.67e-33	5.41e-32
hsa-miR-4664-3p	50.42	1.96	0.19	4.3e-26	7.96e-25
hsa-miR-455-3p	647.6	1.97	0.12	8.86e-57	1.53e-54
hsa-miR-516a-5p	18.57	1.97	0.23	7.38e-18	7.59e-17
hsa-miR-301a-5p	39.92	1.99	0.13	2.68e-50	3.21e-48
hsa-miR-508-3p	64.97	2.02	0.31	1.27e-10	6.43e-10
hsa-miR-3144-3p	12.63	2.04	0.23	3.61e-18	3.79e-17
hsa-miR-7974	115.39	2.04	0.2	3.62e-25	6.11e-24
hsa-miR-424-3p	151.87	2.15	0.12	7.04e-75	5.47e-72
hsa-miR-4443	54.92	2.27	0.25	4.93e-20	5.97e-19
hsa-miR-4488	26.78	2.27	0.29	2.34e-15	1.92e-14
hsa-miR-503-5p	219.14	2.27	0.12	2.59e-74	1.34e-71
hsa-miR-196b-5p	424.45	2.31	0.16	2.14e-48	2.22e-46
hsa-miR-509-3-5p	146.75	2.33	0.31	2.62e-14	1.94e-13
hsa-miR-9-5p	6734.83	2.35	0.22	6.73e-27	1.28e-25
hsa-miR-301b	19	2.37	0.19	2.93e-35	1.11e-33
hsa-miR-937-3p	11.43	2.42	0.22	7.31e-29	1.6e-27
hsa-miR-509-3p	46.48	2.5	0.31	1.72e-15	1.43e-14
hsa-miR-514a-3p	807.29	2.5	0.28	1.1e-18	1.19e-17
hsa-miR-4652-5p	11.52	2.69	0.19	2.21e-43	1.43e-41
hsa-miR-1269b	221.41	2.88	0.38	2.48e-14	1.85e-13
hsa-miR-1290	225.45	3.36	0.24	1.48e-43	1.04e-41
hsa-miR-509-5p	40.28	3.37	0.33	1.6e-24	2.61e-23
hsa-miR-3180-3p	23.31	3.38	0.33	4.17e-24	6.47e-23
hsa-miR-1269a	432.93	3.42	0.3	1.31e-29	3.03e-28
hsa-miR-1246	1632.3	3.51	0.25	2.04e-43	1.38e-41
hsa-miR-196a-5p	375.13	3.91	0.22	4.43e-72	1.72e-69
hsa-miR-767-5p	74.07	4.17	0.36	4.13e-31	1.03e-29
hsa-miR-615-3p	109.9	4.54	0.23	2.31e-83	3.6e-80
hsa-miR-105-5p	48.79	4.61	0.39	7.23e-33	2.04e-31
hsa-miR-548x-3p	18.11	5.03	0.51	5.2e-23	7.62e-22
