# Supplementary material for: circPARD3 drives malignant progression and chemoresistance of laryngeal squamous cell carcinoma by inhibiting autophagy through the PRKCI-Akt-mTOR pathway
Source: Mol Cancer. 2020 Nov 24;19:166. doi: 10.1186/s12943-020-01279-2 (PMC7686732; doi:10.1186/s12943-020-01279-2)
Supplement: Supplementary file 1 — Additional file 1: Table S1. Clinicopathological characteristics of 138 LSCC samples (cohort 1) for IHC staining of p62. Table S2. Clinicopathological characteristics of 107 LSCC samples (cohort 2) for RNA sequencing. Table S3. Clinicopathological characteristics of 100 LSCC samples (cohort 3) for qPCR analysis of circPARD3. Table S4. Detailed information of inhibitors. Table S5. Cell lines and growth medium. Table S6. Primer information for qPCR analysis. Table S7. Differentially expressed circRNAs in RNA sequencing data of 107 LSCC and paired ANM tissues. Table S8. Differentially expressed miRNAs in RNA sequencing data of 107 LSCC and paired ANM tissues. Table S9. Differentially expressed mRNAs in RNA sequencing data of 107 LSCC and paired ANM tissues. Table S10. Prediction of circPARD3 binding miRNAs by CircInteractome. Table S11. Downregulated genes in Tu 177 cells transfected with miR-145-5p mimics analyzed by microarray. Table S12. Prediction of miR-145-5p target gene by Targetminer. Table S13. Upregulated mRNAs in RNA sequencing data of 107 LSCC and paired ANM tissues [file 12943_2020_1279_MOESM1_ESM.zip › Table S9. Diff mRNA in 107 pairs of LSCC.xlsx]

## Sheet: Table S7. Diff mRNA in 107 pair
Table S9. Differentially expressed mRNAs in RNA sequencing data of 107 LSCC and paired ANM tissues (log2fold change>0.5, p<0.001, base mean>100)
ID	Gene Symbol	baseMean	log2FoldChange	pvalue	padj
ENSG00000147381	MAGEA4	194.64	6.46	1.13e-50	6.65e-49
ENSG00000196611	MMP1	4404.29	5.72	6.03e-106	6.07e-102
ENSG00000060718	COL11A1	877.7	5	7.8e-79	6.28e-76
ENSG00000159516	SPRR2G	650.65	4.84	3.69e-38	8.63e-37
ENSG00000196604	POTEF	356.95	4.84	8.99e-43	2.85e-41
ENSG00000204539	CDSN	627.06	4.77	4.85e-51	2.97e-49
ENSG00000116745	RPE65	240.73	4.64	2.02e-60	2.82e-58
ENSG00000099953	MMP11	712.11	4.49	2.8e-113	5.64e-109
ENSG00000176797	DEFB103B	132.42	4.47	7.31e-26	7.06e-25
ENSG00000185686	PRAME	186.1	4.24	3.32e-31	4.69e-30
ENSG00000163735	CXCL5	349.08	4.21	5.41e-62	9.07e-60
ENSG00000137745	MMP13	934.05	4.21	1.33e-54	1.08e-52
ENSG00000159450	TCHH	248.15	4.17	1.01e-60	1.45e-58
ENSG00000171711	DEFB4B	546	4.17	3.84e-29	4.63e-28
ENSG00000178172	SPINK6	107.93	4.13	2.34e-55	2.04e-53
ENSG00000189410	SH2D5	123.44	4.05	2.01e-64	4.39e-62
ENSG00000128713	HOXD11	100.64	4.04	3.43e-46	1.38e-44
ENSG00000197172	MAGEA6	149.73	4.02	9.09e-13	3.46e-12
ENSG00000170373	CST1	133.12	4.02	2.15e-33	3.52e-32
ENSG00000184330	S100A7A	623.96	4	4.32e-29	5.19e-28
ENSG00000149968	MMP3	681.9	3.98	7.55e-70	2.92e-67
ENSG00000170454	KRT75	477.76	3.96	4.02e-34	6.92e-33
ENSG00000118785	SPP1	1992.66	3.95	3.29e-75	1.95e-72
ENSG00000221867	MAGEA3	211.16	3.93	1.91e-17	1.03e-16
ENSG00000187689	AMTN	341.47	3.9	5.16e-36	1.02e-34
ENSG00000087494	PTHLH	1897.21	3.88	2.37e-74	1.22e-71
ENSG00000163202	LCE3D	522.04	3.85	1.58e-25	1.5e-24
ENSG00000138829	FBN2	1383.44	3.81	1.54e-76	1.02e-73
ENSG00000196805	SPRR2B	347.67	3.67	8.82e-25	7.95e-24
ENSG00000122641	INHBA	1816.81	3.51	6.37e-84	8.55e-81
ENSG00000058085	LAMC2	12030.8	3.51	4.05e-95	1.36e-91
ENSG00000188508	KRTDAP	1320.09	3.48	2.66e-29	3.25e-28
ENSG00000154277	UCHL1	527.59	3.47	1.36e-58	1.54e-56
ENSG00000172061	LRRC15	332.91	3.46	1.61e-51	1.03e-49
ENSG00000106366	SERPINE1	2343.74	3.43	8.17e-76	5.14e-73
ENSG00000128710	HOXD10	199.26	3.42	8.35e-70	3.17e-67
ENSG00000173157	ADAMTS20	100.52	3.41	3.18e-36	6.36e-35
ENSG00000167754	KLK5	545.95	3.41	2.08e-27	2.24e-26
ENSG00000159217	IGF2BP1	256.94	3.32	4.68e-40	1.22e-38
ENSG00000188219	POTEE	250.15	3.29	3.08e-12	1.13e-11
ENSG00000136688	IL36G	655.96	3.27	1e-32	1.57e-31
ENSG00000187527	ATP13A5	464.43	3.22	1.05e-28	1.23e-27
ENSG00000134765	DSC1	466.95	3.19	2.86e-28	3.23e-27
ENSG00000129437	KLK14	134.12	3.18	8.15e-30	1.04e-28
ENSG00000128422	KRT17	38369.3	3.16	3.02e-68	9.82e-66
ENSG00000179148	ALOXE3	119.98	3.15	2.58e-35	4.84e-34
ENSG00000104327	CALB1	757.84	3.14	3.48e-48	1.67e-46
ENSG00000244617	ASPRV1	430.12	3.1	1.12e-31	1.64e-30
ENSG00000108821	COL1A1	29202	3.09	6.99e-46	2.76e-44
ENSG00000145107	TM4SF19	145.53	3.06	1.28e-78	9.89e-76
ENSG00000133110	POSTN	5981.63	3.05	3.88e-52	2.56e-50
ENSG00000213022	KLK9	111.93	3.04	2.22e-22	1.68e-21
ENSG00000169436	COL22A1	132.04	3.04	4.42e-39	1.09e-37
ENSG00000100985	MMP9	1222.31	3.03	2.1e-40	5.66e-39
ENSG00000183876	ARSI	127.95	3.01	6.89e-47	2.96e-45
ENSG00000185966	LCE3E	196.09	3	1.12e-16	5.71e-16
ENSG00000203783	PRR9	106.83	2.95	1.91e-24	1.68e-23
ENSG00000185479	KRT6B	16506.7	2.94	9.53e-30	1.21e-28
ENSG00000186832	KRT16	23487.3	2.92	1.65e-28	1.91e-27
ENSG00000114200	BCHE	102.88	2.89	3.76e-32	5.67e-31
ENSG00000151388	ADAMTS12	506.07	2.84	3.12e-66	7.94e-64
ENSG00000135454	B4GALNT1	167.43	2.83	2.69e-55	2.34e-53
ENSG00000169429	CXCL8	3594.91	2.83	8.73e-34	1.47e-32
ENSG00000179477	ALOX12B	372.31	2.78	3.22e-22	2.42e-21
ENSG00000169174	PCSK9	333.02	2.77	9.98e-43	3.16e-41
ENSG00000181333	HEPHL1	2108.7	2.75	1.56e-26	1.57e-25
ENSG00000187775	DNAH17	660.82	2.73	1.86e-58	2.06e-56
ENSG00000164694	FNDC1	485.49	2.71	5.86e-38	1.35e-36
ENSG00000169258	GPRIN1	138.58	2.7	1.41e-86	2.37e-83
ENSG00000186847	KRT14	48266.8	2.69	1.47e-30	1.99e-29
ENSG00000188089	PLA2G4E	683.66	2.69	5.84e-27	6.05e-26
ENSG00000145934	TENM2	2356.36	2.66	6.69e-54	5.14e-52
ENSG00000184613	NELL2	1002.01	2.64	2.64e-49	1.39e-47
ENSG00000113739	STC2	246.74	2.64	1.99e-63	3.92e-61
ENSG00000122861	PLAU	2159.61	2.63	5.04e-63	9.39e-61
ENSG00000149948	HMGA2	784.87	2.62	9.39e-55	7.82e-53
ENSG00000164932	CTHRC1	520.9	2.6	2.56e-68	8.46e-66
ENSG00000166670	MMP10	1337.22	2.6	2.88e-18	1.63e-17
ENSG00000205212	CCDC144NL	175.82	2.57	6.07e-37	1.29e-35
ENSG00000134760	DSG1	5168.72	2.57	8.02e-17	4.12e-16
ENSG00000105464	GRIN2D	133.34	2.55	6.04e-44	2.08e-42
ENSG00000131650	KREMEN2	100.05	2.5	7.02e-45	2.58e-43
ENSG00000090530	P3H2	1082.25	2.5	1.8e-41	5.2e-40
ENSG00000162782	TDRD5	113.56	2.48	7.74e-22	5.63e-21
ENSG00000174469	CNTNAP2	438.04	2.47	2.81e-25	2.62e-24
ENSG00000130487	KLHDC7B	216.56	2.46	2.91e-22	2.19e-21
ENSG00000187608	ISG15	1315.84	2.45	2.97e-32	4.5e-31
ENSG00000157168	NRG1	880.57	2.44	2.63e-51	1.66e-49
ENSG00000196834	POTEI	271.57	2.44	6.87e-27	7.09e-26
ENSG00000204262	COL5A2	6335.72	2.42	1.14e-61	1.83e-59
ENSG00000125538	IL1B	906.98	2.42	1.57e-29	1.95e-28
ENSG00000260027	HOXB7	101.25	2.41	2.37e-80	2.07e-77
ENSG00000136531	SCN2A	203.9	2.41	8.64e-28	9.48e-27
ENSG00000087116	ADAMTS2	1105.02	2.39	3.18e-55	2.75e-53
ENSG00000115008	IL1A	640.79	2.39	9.88e-21	6.64e-20
ENSG00000162849	KIF26B	590.22	2.38	3.39e-67	9.6e-65
ENSG00000115414	FN1	27424.6	2.38	4.81e-37	1.03e-35
ENSG00000105825	TFPI2	161.62	2.36	2.77e-28	3.13e-27
ENSG00000152661	GJA1	5682.86	2.35	3.81e-58	4.06e-56
ENSG00000175121	WFDC5	123.06	2.35	9.61e-23	7.48e-22
ENSG00000167768	KRT1	2374.07	2.34	2.61e-08	7.01e-08
ENSG00000134363	FST	821.84	2.34	1.09e-59	1.44e-57
ENSG00000171208	NETO2	543.95	2.34	8.41e-98	3.39e-94
ENSG00000105880	DLX5	123.44	2.33	7.54e-34	1.27e-32
ENSG00000203785	SPRR2E	2730.05	2.33	5.13e-12	1.85e-11
ENSG00000130208	APOC1	191.28	2.32	4.27e-33	6.83e-32
ENSG00000170465	KRT6C	8439.28	2.32	1.9e-12	7.07e-12
ENSG00000244094	SPRR2F	358.8	2.31	1.88e-11	6.51e-11
ENSG00000053747	LAMA3	7419.04	2.3	4.27e-71	1.91e-68
ENSG00000006327	TNFRSF12A	623.68	2.29	2.05e-42	6.35e-41
ENSG00000173894	CBX2	254.95	2.28	3.68e-51	2.28e-49
ENSG00000117407	ARTN	189.3	2.28	3.54e-39	8.8e-38
ENSG00000155380	SLC16A1	1944.02	2.28	5.94e-70	2.39e-67
ENSG00000167723	TRPV3	518.02	2.25	8.65e-63	1.56e-60
ENSG00000111799	COL12A1	10078.3	2.23	2.89e-64	6.2e-62
ENSG00000117122	MFAP2	355.71	2.23	8.72e-70	3.25e-67
ENSG00000197181	PIWIL2	142.58	2.23	2.74e-17	1.46e-16
ENSG00000143556	S100A7	5387.13	2.23	7.06e-11	2.34e-10
ENSG00000130635	COL5A1	5128.11	2.21	1.86e-36	3.79e-35
ENSG00000065618	COL17A1	13598.1	2.21	2.52e-37	5.54e-36
ENSG00000131015	ULBP2	145.18	2.2	9.34e-29	1.09e-27
ENSG00000166396	SERPINB7	257.17	2.19	8.04e-30	1.03e-28
ENSG00000162892	IL24	204.82	2.18	2.68e-22	2.02e-21
ENSG00000105141	CASP14	194.15	2.18	5.9e-33	9.33e-32
ENSG00000258947	TUBB3	485.83	2.17	2.81e-45	1.06e-43
ENSG00000115758	ODC1	4907.76	2.17	9.66e-41	2.67e-39
ENSG00000099985	OSM	177.36	2.16	2.01e-20	1.33e-19
ENSG00000146070	PLA2G7	201.4	2.15	1.16e-52	8.03e-51
ENSG00000084453	SLCO1A2	292.36	2.15	6.58e-34	1.12e-32
ENSG00000136695	IL36RN	1016.9	2.15	5.88e-17	3.05e-16
ENSG00000196878	LAMB3	6807.56	2.14	4.27e-63	8.12e-61
ENSG00000124731	TREM1	171.1	2.14	8.68e-28	9.52e-27
ENSG00000175352	NRIP3	145.56	2.14	2.3e-72	1.08e-69
ENSG00000111700	SLCO1B3	337.43	2.14	5.36e-20	3.42e-19
ENSG00000114948	ADAM23	724.67	2.14	2.29e-25	2.15e-24
ENSG00000187498	COL4A1	7415.29	2.13	6.85e-53	4.83e-51
ENSG00000168542	COL3A1	37434.7	2.13	5.68e-30	7.33e-29
ENSG00000126709	IFI6	2067.9	2.11	7.85e-28	8.63e-27
ENSG00000151012	SLC7A11	1543.99	2.11	9.91e-36	1.91e-34
ENSG00000146670	CDCA5	305.8	2.1	2.16e-71	9.89e-69
ENSG00000151790	TDO2	126.87	2.1	6.62e-25	6.05e-24
ENSG00000203837	PNLIPRP3	160.03	2.09	1.08e-08	3e-08
ENSG00000184368	MAP7D2	114.35	2.08	1.04e-20	6.96e-20
ENSG00000135114	OASL	338.41	2.08	6.78e-29	8.02e-28
ENSG00000138180	CEP55	687.45	2.08	2.01e-48	9.79e-47
ENSG00000175040	CHST2	614.88	2.07	1.4e-37	3.12e-36
ENSG00000075618	FSCN1	2836.97	2.07	3.19e-50	1.8e-48
ENSG00000101057	MYBL2	634.76	2.06	6.85e-55	5.72e-53
ENSG00000120708	TGFBI	5977.91	2.06	1.51e-44	5.44e-43
ENSG00000134013	LOXL2	615.25	2.06	2.52e-61	3.79e-59
ENSG00000186340	THBS2	3298.7	2.06	8.36e-35	1.51e-33
ENSG00000155265	GOLGA7B	175.02	2.06	7.16e-35	1.3e-33
ENSG00000166349	RAG1	185.28	2.04	2.58e-58	2.76e-56
ENSG00000174371	EXO1	295.59	2.04	2.54e-56	2.36e-54
ENSG00000171049	FPR2	107.59	2.04	2.89e-20	1.89e-19
ENSG00000169213	RAB3B	700.96	2.04	9.42e-31	1.3e-29
ENSG00000130303	BST2	1342.32	2.03	1.08e-33	1.81e-32
ENSG00000165949	IFI27	4379.67	2.03	1.15e-37	2.58e-36
ENSG00000078399	HOXA9	121.67	2.03	2.68e-21	1.88e-20
ENSG00000117394	SLC2A1	7175.75	2.02	2.95e-53	2.13e-51
ENSG00000147889	CDKN2A	337.47	2.02	7.84e-16	3.75e-15
ENSG00000226887	ERVMER34-1	165.64	2.02	2.61e-53	1.9e-51
ENSG00000100558	PLEK2	382.6	2.02	1.18e-45	4.56e-44
ENSG00000175063	UBE2C	391.38	2.02	4.32e-49	2.24e-47
ENSG00000148848	ADAM12	829.24	2.02	4.45e-39	1.09e-37
ENSG00000091129	NRCAM	726.76	2.01	9.61e-24	8.09e-23
ENSG00000144810	COL8A1	1043.37	2	7e-48	3.26e-46
ENSG00000162493	PDPN	909.15	2	4.22e-59	5e-57
ENSG00000103569	AQP9	266.9	2	1.59e-23	1.32e-22
ENSG00000136943	CTSV	812.75	2	2.25e-26	2.23e-25
ENSG00000118193	KIF14	722.33	1.99	4.84e-65	1.13e-62
ENSG00000093009	CDC45	251.11	1.98	1.08e-51	6.9e-50
ENSG00000182118	FAM89A	286.12	1.98	4.86e-59	5.7e-57
ENSG00000133048	CHI3L1	517.49	1.98	9.13e-24	7.71e-23
ENSG00000136235	GPNMB	9521.61	1.98	2.25e-47	1.01e-45
ENSG00000166073	GPR176	373.59	1.98	1.09e-57	1.13e-55
ENSG00000133636	NTS	1768.23	1.98	3.19e-09	9.24e-09
ENSG00000169245	CXCL10	608.78	1.97	4.3e-15	1.94e-14
ENSG00000136231	IGF2BP3	1174.26	1.97	2.5e-26	2.47e-25
ENSG00000078098	FAP	619.33	1.97	1.85e-38	4.4e-37
ENSG00000164692	COL1A2	25891	1.96	2.6e-30	3.45e-29
ENSG00000144407	PTH2R	111.76	1.95	4.05e-17	2.12e-16
ENSG00000179750	APOBEC3B	175.44	1.95	1.3e-31	1.89e-30
ENSG00000168703	WFDC12	192.23	1.95	1.05e-30	1.43e-29
ENSG00000089199	CHGB	104.74	1.95	7.37e-18	4.06e-17
ENSG00000147509	RGS20	113.75	1.94	2.66e-45	1e-43
ENSG00000099954	CECR2	215.57	1.94	6.06e-15	2.71e-14
ENSG00000139329	LUM	5202.13	1.94	8.44e-38	1.92e-36
ENSG00000137441	FGFBP2	160.52	1.93	2.42e-09	7.05e-09
ENSG00000114115	RBP1	652.12	1.93	2.25e-33	3.67e-32
ENSG00000088882	CPXM1	181.01	1.92	5.53e-26	5.37e-25
ENSG00000196739	COL27A1	1566.71	1.91	1.87e-54	1.5e-52
ENSG00000062038	CDH3	3575.75	1.91	7.22e-44	2.46e-42
ENSG00000106819	ASPN	933.99	1.9	6.88e-31	9.54e-30
ENSG00000138316	ADAMTS14	219.93	1.9	2.22e-36	4.52e-35
ENSG00000163359	COL6A3	14566.2	1.9	5.09e-35	9.32e-34
ENSG00000114346	ECT2	2119.71	1.9	3.32e-62	5.81e-60
ENSG00000127564	PKMYT1	248.79	1.9	9.74e-55	7.97e-53
ENSG00000088325	TPX2	1308.77	1.89	3.05e-52	2.04e-50
ENSG00000134871	COL4A2	5981.11	1.89	1.59e-45	6.14e-44
ENSG00000130055	GDPD2	108.5	1.89	5.05e-29	6.01e-28
ENSG00000094804	CDC6	425.42	1.88	5.92e-69	2.05e-66
ENSG00000170323	FABP4	950.89	1.88	1.74e-08	4.76e-08
ENSG00000169594	BNC1	1588.82	1.88	1.1e-32	1.71e-31
ENSG00000149257	SERPINH1	2190.24	1.88	8.78e-68	2.68e-65
ENSG00000103257	SLC7A5	3877.96	1.88	3.27e-33	5.28e-32
ENSG00000197565	COL4A6	846.56	1.88	4.14e-40	1.09e-38
ENSG00000128641	MYO1B	4730.84	1.87	4.55e-64	9.65e-62
ENSG00000168743	NPNT	1217.41	1.87	3.22e-49	1.69e-47
ENSG00000115163	CENPA	156.11	1.87	1.02e-47	4.69e-46
ENSG00000143476	DTL	459.95	1.86	3.24e-60	4.47e-58
ENSG00000145824	CXCL14	5845.38	1.86	7.09e-25	6.46e-24
ENSG00000154096	THY1	649.77	1.86	1.37e-33	2.28e-32
ENSG00000089685	BIRC5	525.34	1.84	3.92e-46	1.58e-44
ENSG00000114270	COL7A1	8203.92	1.84	1.18e-68	4.02e-66
ENSG00000140379	BCL2A1	190.45	1.83	2.04e-25	1.92e-24
ENSG00000067715	SYT1	169.56	1.83	3.07e-32	4.64e-31
ENSG00000072274	TFRC	7392.78	1.82	4.27e-44	1.47e-42
ENSG00000196139	AKR1C3	2269.98	1.82	2.43e-18	1.38e-17
ENSG00000169248	CXCL11	185.28	1.82	6.74e-11	2.24e-10
ENSG00000101311	FERMT1	2109.23	1.82	8.87e-46	3.47e-44
ENSG00000225614	ZNF469	474.5	1.81	2.65e-29	3.25e-28
ENSG00000092853	CLSPN	385.57	1.81	3.53e-59	4.26e-57
ENSG00000165304	MELK	510.79	1.81	7.39e-49	3.74e-47
ENSG00000072041	SLC6A15	361.69	1.8	1.21e-22	9.35e-22
ENSG00000107984	DKK1	276.68	1.8	2.81e-16	1.39e-15
ENSG00000160886	LY6K	363.17	1.8	2.13e-36	4.34e-35
ENSG00000144824	PHLDB2	4068.12	1.8	3.88e-47	1.7e-45
ENSG00000065328	MCM10	330.66	1.8	2.16e-58	2.37e-56
ENSG00000179431	FJX1	173.06	1.8	5.25e-62	8.92e-60
ENSG00000168502	MTCL1	824.57	1.79	1.15e-53	8.71e-52
ENSG00000073792	IGF2BP2	1567.46	1.78	7.42e-39	1.81e-37
ENSG00000137573	SULF1	3404.3	1.78	1.82e-38	4.33e-37
ENSG00000041982	TNC	14711.9	1.78	4.25e-27	4.46e-26
ENSG00000145194	ECE2	155.14	1.78	1.66e-61	2.53e-59
ENSG00000073756	PTGS2	1340.21	1.77	2.62e-18	1.48e-17
ENSG00000155966	AFF2	261.55	1.77	2.81e-21	1.97e-20
ENSG00000105173	CCNE1	131.67	1.77	5.53e-51	3.37e-49
ENSG00000011426	ANLN	1975.38	1.77	1.24e-45	4.78e-44
ENSG00000123500	COL10A1	648.21	1.77	4.38e-41	1.23e-39
ENSG00000167914	GSDMA	165.3	1.77	3.48e-25	3.23e-24
ENSG00000163923	RPL39L	180.71	1.77	3.11e-40	8.31e-39
ENSG00000180730	SHISA2	218.36	1.77	7.84e-21	5.31e-20
ENSG00000123610	TNFAIP6	147.72	1.76	1.12e-22	8.66e-22
ENSG00000183760	ACP7	199.01	1.75	1.57e-32	2.42e-31
ENSG00000070729	CNGB1	158.6	1.75	5.6e-37	1.2e-35
ENSG00000088305	DNMT3B	222.25	1.75	1.59e-79	1.34e-76
ENSG00000169432	SCN9A	848.6	1.75	2.01e-18	1.15e-17
ENSG00000073111	MCM2	1018.3	1.75	7.7e-67	2.12e-64
ENSG00000235162	C12orf75	652.83	1.74	5.05e-35	9.27e-34
ENSG00000134321	RSAD2	1185.44	1.74	4.84e-17	2.53e-16
ENSG00000142945	KIF2C	480.05	1.73	6.11e-55	5.15e-53
ENSG00000185633	NDUFA4L2	714.75	1.73	1.34e-16	6.75e-16
ENSG00000113140	SPARC	10027.7	1.73	1.38e-31	2e-30
ENSG00000008300	CELSR3	195.14	1.73	5.1e-33	8.12e-32
ENSG00000138755	CXCL9	913.93	1.72	3.81e-12	1.39e-11
ENSG00000077152	UBE2T	171.98	1.72	1.8e-56	1.71e-54
ENSG00000124102	PI3	7945.93	1.72	2.03e-12	7.52e-12
ENSG00000024526	DEPDC1	535	1.72	2.85e-43	9.39e-42
ENSG00000123975	CKS2	355	1.72	6.32e-42	1.88e-40
ENSG00000173805	HAP1	242.94	1.72	5.97e-46	2.38e-44
ENSG00000148053	NTRK2	4853.03	1.71	1.68e-15	7.84e-15
ENSG00000124225	PMEPA1	1248.19	1.7	1.45e-35	2.76e-34
ENSG00000148408	CACNA1B	197.58	1.7	1.31e-22	1.01e-21
ENSG00000119698	PPP4R4	151.54	1.7	1.14e-20	7.66e-20
ENSG00000114268	PFKFB4	307.71	1.7	1.1e-57	1.13e-55
ENSG00000018236	CNTN1	1133.95	1.69	1.43e-24	1.27e-23
ENSG00000139292	LGR5	122.26	1.69	1.33e-13	5.38e-13
ENSG00000106536	POU6F2	137.3	1.69	3.96e-24	3.41e-23
ENSG00000204936	CD177	348.23	1.68	2.87e-12	1.05e-11
ENSG00000131747	TOP2A	3806.72	1.68	1.29e-40	3.52e-39
ENSG00000087586	AURKA	333.34	1.68	1.78e-58	1.98e-56
ENSG00000125845	BMP2	393.93	1.68	5.04e-29	6.01e-28
ENSG00000169469	SPRR1B	6306.7	1.68	1.23e-09	3.68e-09
ENSG00000182481	KPNA2	1841.29	1.68	1.37e-61	2.13e-59
ENSG00000175600	SUGCT	161.25	1.68	9.21e-34	1.55e-32
ENSG00000091409	ITGA6	16237.2	1.67	8.92e-53	6.21e-51
ENSG00000169750	RAC3	139.22	1.67	1.99e-29	2.46e-28
ENSG00000105974	CAV1	3351.89	1.67	2.43e-28	2.77e-27
ENSG00000143228	NUF2	339.07	1.67	1.19e-44	4.32e-43
ENSG00000117724	CENPF	3613.2	1.66	9.01e-47	3.84e-45
ENSG00000115009	CCL20	244.17	1.66	3.08e-13	1.22e-12
ENSG00000137968	SLC44A5	634.67	1.66	1.04e-30	1.42e-29
ENSG00000035499	DEPDC1B	204	1.66	6.42e-61	9.3e-59
ENSG00000101412	E2F1	189.81	1.65	3.13e-50	1.78e-48
ENSG00000135451	TROAP	260.82	1.65	1.24e-48	6.16e-47
ENSG00000128578	STRIP2	327.09	1.65	6.22e-51	3.76e-49
ENSG00000197696	NMB	110.6	1.65	7.54e-37	1.6e-35
ENSG00000147257	GPC3	437.53	1.65	6e-10	1.84e-09
ENSG00000003137	CYP26B1	268.33	1.65	4.29e-28	4.8e-27
ENSG00000137807	KIF23	826.99	1.64	1.89e-52	1.28e-50
ENSG00000130508	PXDN	1605.06	1.64	8.58e-33	1.34e-31
ENSG00000180638	SLC47A2	259.54	1.64	2.18e-20	1.43e-19
ENSG00000071539	TRIP13	386.3	1.64	7.99e-44	2.71e-42
ENSG00000146674	IGFBP3	4194.01	1.64	1.66e-25	1.57e-24
ENSG00000111247	RAD51AP1	312.5	1.64	1.28e-46	5.34e-45
ENSG00000121152	NCAPH	349.9	1.63	3.56e-51	2.21e-49
ENSG00000117152	RGS4	114.95	1.63	5.27e-27	5.47e-26
ENSG00000187134	AKR1C1	5303.66	1.63	6.47e-17	3.35e-16
ENSG00000140937	CDH11	1467.64	1.63	3.39e-33	5.47e-32
ENSG00000005884	ITGA3	3372.65	1.63	8.15e-41	2.26e-39
ENSG00000204540	PSORS1C1	120.12	1.63	1.56e-37	3.45e-36
ENSG00000106483	SFRP4	566.34	1.62	1.1e-10	3.58e-10
ENSG00000117399	CDC20	519.81	1.62	1.43e-40	3.89e-39
ENSG00000184661	CDCA2	379.15	1.62	2.54e-36	5.12e-35
ENSG00000157193	LRP8	551.56	1.61	1.54e-50	8.89e-49
ENSG00000113430	IRX4	254.92	1.61	6.35e-22	4.65e-21
ENSG00000196876	SCN8A	206.15	1.61	2.07e-23	1.69e-22
ENSG00000157680	DGKI	191.14	1.6	5.42e-25	4.97e-24
ENSG00000186185	KIF18B	306.57	1.6	3.75e-40	9.93e-39
ENSG00000170312	CDK1	929.72	1.6	1.63e-38	3.9e-37
ENSG00000100526	CDKN3	186.19	1.6	1.03e-39	2.65e-38
ENSG00000090889	KIF4A	521.66	1.6	2.17e-58	2.37e-56
ENSG00000006118	TMEM132A	1041.05	1.6	6.46e-64	1.35e-61
ENSG00000158825	CDA	145.34	1.6	1.17e-09	3.51e-09
ENSG00000137558	PI15	732.12	1.59	8.35e-28	9.17e-27
ENSG00000051128	HOMER3	478.33	1.59	1.68e-81	1.61e-78
ENSG00000185745	IFIT1	1282.53	1.58	1.71e-19	1.06e-18
ENSG00000157456	CCNB2	412.22	1.58	6.26e-48	2.93e-46
ENSG00000169679	BUB1	653.26	1.58	1.57e-48	7.72e-47
ENSG00000167900	TK1	492.65	1.58	3.08e-51	1.93e-49
ENSG00000127423	AUNIP	112.07	1.58	6.27e-65	1.45e-62
ENSG00000198915	RASGEF1A	107.77	1.58	1.03e-22	7.99e-22
ENSG00000149485	FADS1	768.68	1.57	7.86e-52	5.08e-50
ENSG00000119917	IFIT3	1332.29	1.57	1.01e-18	5.88e-18
ENSG00000168078	PBK	287.71	1.57	5.36e-28	5.96e-27
ENSG00000078081	LAMP3	776.23	1.57	8.11e-26	7.82e-25
ENSG00000095596	CYP26A1	144.09	1.57	6.18e-06	1.35e-05
ENSG00000126787	DLGAP5	558.53	1.57	3.68e-37	7.96e-36
ENSG00000147650	LRP12	832.41	1.57	1.14e-57	1.17e-55
ENSG00000171017	LRRC8E	266.58	1.57	2.71e-30	3.58e-29
ENSG00000073282	TP63	9638.8	1.56	7.96e-37	1.69e-35
ENSG00000163918	RFC4	527.09	1.56	6.08e-59	6.99e-57
ENSG00000170801	HTRA3	313.39	1.56	3.36e-24	2.9e-23
ENSG00000203747	FCGR3A	719.1	1.56	3.4e-24	2.94e-23
ENSG00000183856	IQGAP3	603.75	1.56	2.91e-36	5.84e-35
ENSG00000182272	B4GALNT4	155.72	1.56	1.25e-24	1.12e-23
ENSG00000121621	KIF18A	359.11	1.56	9.85e-51	5.83e-49
ENSG00000148680	HTR7	180.94	1.56	2.5e-26	2.48e-25
ENSG00000112742	TTK	529.88	1.56	3.79e-34	6.54e-33
ENSG00000138778	CENPE	1284.29	1.55	3.19e-36	6.38e-35
ENSG00000154102	C16orf74	198.74	1.55	1.29e-47	5.86e-46
ENSG00000080573	COL5A3	849.03	1.55	3.36e-29	4.08e-28
ENSG00000019549	SNAI2	976.53	1.55	3.21e-54	2.52e-52
ENSG00000134690	CDCA8	240.07	1.55	3.85e-49	2e-47
ENSG00000254726	MEX3A	167.76	1.54	6.69e-25	6.11e-24
ENSG00000066279	ASPM	2167.45	1.54	2.21e-31	3.15e-30
ENSG00000198554	WDHD1	620.55	1.54	1.96e-66	5.17e-64
ENSG00000144452	ABCA12	1570.79	1.54	2.03e-19	1.25e-18
ENSG00000103855	CD276	996.6	1.54	3.13e-70	1.34e-67
ENSG00000163507	CIP2A	468.8	1.54	1.7e-63	3.39e-61
ENSG00000149557	FEZ1	324.26	1.54	1.28e-29	1.61e-28
ENSG00000110427	KIAA1549L	285.21	1.54	1.81e-18	1.04e-17
ENSG00000081985	IL12RB2	292.23	1.54	1.52e-26	1.53e-25
ENSG00000196581	AJAP1	282.04	1.53	3.33e-17	1.76e-16
ENSG00000017483	SLC38A5	314.61	1.53	9.08e-25	8.18e-24
ENSG00000134668	SPOCD1	115.82	1.53	2.83e-37	6.16e-36
ENSG00000173546	CSPG4	1080.93	1.53	2.63e-18	1.49e-17
ENSG00000148600	CDHR1	440.08	1.52	7.27e-15	3.23e-14
ENSG00000163216	SPRR2D	2612.65	1.52	2.65e-07	6.55e-07
ENSG00000156970	BUB1B	591.47	1.51	2.69e-39	6.74e-38
ENSG00000165891	E2F7	398.91	1.51	2.56e-45	9.67e-44
ENSG00000163577	EIF5A2	313.99	1.51	9.85e-47	4.19e-45
ENSG00000203811	H3C14	1017.39	1.51	3.88e-30	5.08e-29
ENSG00000203852	H3C15	1017.39	1.51	3.88e-30	5.08e-29
ENSG00000170426	SDR9C7	185.93	1.51	1.2e-07	3.05e-07
ENSG00000140525	FANCI	1381.44	1.51	3.37e-59	4.11e-57
ENSG00000258227	CLEC5A	143.87	1.51	1.67e-37	3.68e-36
ENSG00000100473	COCH	173.34	1.51	2.22e-16	1.11e-15
ENSG00000166923	GREM1	1177.48	1.51	8.49e-17	4.35e-16
ENSG00000163221	S100A12	215.86	1.51	1.85e-09	5.47e-09
ENSG00000076382	SPAG5	726.59	1.51	2.82e-53	2.05e-51
ENSG00000148926	ADM	1011.25	1.5	1.59e-27	1.72e-26
ENSG00000198901	PRC1	1156.31	1.5	1.68e-51	1.07e-49
ENSG00000197905	TEAD4	202.21	1.5	1.6e-48	7.86e-47
ENSG00000049192	ADAMTS6	171.33	1.5	1.16e-28	1.36e-27
ENSG00000103044	HAS3	2169.8	1.5	6.8e-19	4.02e-18
ENSG00000171241	SHCBP1	323.24	1.49	2.26e-59	2.83e-57
ENSG00000137804	NUSAP1	927.62	1.49	1.54e-35	2.92e-34
ENSG00000070087	PFN2	1808.54	1.49	2.27e-30	3.02e-29
ENSG00000180611	MB21D2	221.73	1.48	4.83e-50	2.71e-48
ENSG00000139734	DIAPH3	325.53	1.48	4.93e-34	8.44e-33
ENSG00000133816	MICAL2	1566.72	1.48	9.4e-45	3.44e-43
ENSG00000137809	ITGA11	372.72	1.48	8.51e-18	4.67e-17
ENSG00000166451	CENPN	340.85	1.48	1.94e-64	4.3e-62
ENSG00000118508	RAB32	204.98	1.48	1.23e-46	5.16e-45
ENSG00000161638	ITGA5	2048.48	1.48	1.47e-33	2.45e-32
ENSG00000198796	ALPK2	167.13	1.48	5.62e-19	3.34e-18
ENSG00000136982	DSCC1	179.42	1.48	1.83e-54	1.47e-52
ENSG00000123485	HJURP	370.65	1.48	6.55e-43	2.1e-41
ENSG00000165490	DDIAS	296.98	1.47	3.96e-37	8.51e-36
ENSG00000168496	FEN1	540.84	1.47	7.63e-73	3.84e-70
ENSG00000178934	LGALS7B	1350.58	1.47	4.83e-08	1.27e-07
ENSG00000180263	FGD6	1938.91	1.47	6.57e-75	3.48e-72
ENSG00000147324	MFHAS1	1434.51	1.47	9.61e-55	7.95e-53
ENSG00000101255	TRIB3	274.66	1.47	2.73e-22	2.06e-21
ENSG00000119125	GDA	723.32	1.46	4.1e-15	1.85e-14
ENSG00000157766	ACAN	119	1.46	1.78e-13	7.13e-13
ENSG00000086300	SNX10	319.98	1.46	2.77e-28	3.13e-27
ENSG00000175166	PSMD2	4904.82	1.45	1.34e-76	9.3e-74
ENSG00000154920	EME1	118.54	1.45	5.46e-61	8.02e-59
ENSG00000141756	FKBP10	842.76	1.45	2.14e-28	2.45e-27
ENSG00000165194	PCDH19	310.23	1.45	1.57e-10	5.05e-10
ENSG00000148773	MKI67	4474.52	1.45	9.21e-27	9.43e-26
ENSG00000173207	CKS1B	566.47	1.45	5.85e-70	2.39e-67
ENSG00000108106	UBE2S	674.26	1.45	6.23e-43	2e-41
ENSG00000151632	AKR1C2	5116.46	1.45	4.61e-14	1.93e-13
ENSG00000101224	CDC25B	1129.85	1.45	1.62e-45	6.24e-44
ENSG00000178999	AURKB	231.09	1.44	2.98e-38	7e-37
ENSG00000134057	CCNB1	787.8	1.44	1.09e-29	1.37e-28
ENSG00000156535	CD109	3722.3	1.44	5.67e-36	1.12e-34
ENSG00000170961	HAS2	330.67	1.44	3.76e-16	1.85e-15
ENSG00000197261	C6orf141	286.98	1.44	5.75e-22	4.24e-21
ENSG00000173227	SYT12	148.61	1.44	6.84e-29	8.07e-28
ENSG00000152952	PLOD2	1786.4	1.43	6.75e-41	1.88e-39
ENSG00000125319	HROB	119.21	1.43	1.12e-41	3.29e-40
ENSG00000025708	TYMP	4054.02	1.43	2.2e-28	2.52e-27
ENSG00000100342	APOL1	2452.11	1.43	3.51e-24	3.02e-23
ENSG00000164109	MAD2L1	501.15	1.43	4.03e-56	3.69e-54
ENSG00000218336	TENM3	523.52	1.43	2.21e-19	1.36e-18
ENSG00000038427	VCAN	5573.55	1.43	3.14e-18	1.77e-17
ENSG00000176406	RIMS2	300.66	1.42	2.57e-17	1.37e-16
ENSG00000108179	PPIF	1803.93	1.42	9.28e-37	1.95e-35
ENSG00000198729	PPP1R14C	616.92	1.42	2.59e-25	2.43e-24
ENSG00000143847	PPFIA4	109.87	1.42	5.2e-19	3.11e-18
ENSG00000095627	TDRD1	121.17	1.42	2.17e-08	5.86e-08
ENSG00000171867	PRNP	4346.38	1.42	7.91e-53	5.53e-51
ENSG00000181544	FANCB	168.69	1.42	3.23e-50	1.82e-48
ENSG00000187243	MAGED4B	183.04	1.42	1.44e-27	1.56e-26
ENSG00000134824	FADS2	630.52	1.42	1.04e-26	1.06e-25
ENSG00000139211	AMIGO2	349.19	1.41	1.42e-24	1.26e-23
ENSG00000085840	ORC1	271.73	1.41	6.68e-51	4.03e-49
ENSG00000185304	RGPD2	467.79	1.41	1.99e-10	6.32e-10
ENSG00000051180	RAD51	175.76	1.41	2.12e-53	1.57e-51
ENSG00000159871	LYPD5	420.07	1.41	3.49e-20	2.26e-19
ENSG00000203995	ZYG11A	184.03	1.41	4.14e-28	4.64e-27
ENSG00000011422	PLAUR	822.24	1.4	1.52e-25	1.44e-24
ENSG00000150394	CDH8	242.35	1.4	7.54e-27	7.77e-26
ENSG00000111206	FOXM1	918.36	1.4	2.75e-59	3.38e-57
ENSG00000101000	PROCR	255.31	1.4	7.74e-36	1.51e-34
ENSG00000110218	PANX1	770.3	1.4	5.53e-63	1.01e-60
ENSG00000140534	TICRR	580.71	1.4	8.47e-33	1.33e-31
ENSG00000104419	NDRG1	15146.6	1.4	2.06e-19	1.27e-18
ENSG00000092068	SLC7A8	1620.15	1.4	7.71e-21	5.22e-20
ENSG00000105928	GSDME	530.21	1.39	1.28e-49	6.93e-48
ENSG00000075223	SEMA3C	2393.11	1.39	6.63e-19	3.92e-18
ENSG00000128944	KNSTRN	396.78	1.39	8.55e-65	1.96e-62
ENSG00000187678	SPRY4	337.92	1.39	1.09e-30	1.48e-29
ENSG00000121594	CD80	104.48	1.39	6.59e-23	5.18e-22
ENSG00000163568	AIM2	299.56	1.39	2.15e-14	9.25e-14
ENSG00000084731	KIF3C	272.79	1.38	9.06e-41	2.51e-39
ENSG00000173621	LRFN4	303.68	1.38	2.52e-60	3.5e-58
ENSG00000051341	POLQ	920.57	1.38	3.96e-37	8.51e-36
ENSG00000154451	GBP5	1503.45	1.38	2.98e-16	1.47e-15
ENSG00000109084	TMEM97	382.75	1.38	1.39e-39	3.54e-38
ENSG00000095739	BAMBI	137.99	1.38	2.75e-14	1.17e-13
ENSG00000157227	MMP14	4990.12	1.38	2.08e-47	9.33e-46
ENSG00000178860	MSC	128.72	1.38	4.98e-17	2.6e-16
ENSG00000174013	FBXO45	969.62	1.37	2.84e-63	5.54e-61
ENSG00000069849	ATP1B3	5774.42	1.37	3.72e-38	8.71e-37
ENSG00000137812	KNL1	1067.56	1.37	2.53e-39	6.33e-38
ENSG00000125148	MT2A	2028.24	1.37	5.26e-13	2.04e-12
ENSG00000169607	CKAP2L	544.49	1.37	5.84e-42	1.74e-40
ENSG00000088386	SLC15A1	330.9	1.37	5.37e-19	3.2e-18
ENSG00000100097	LGALS1	1795.97	1.37	9.85e-21	6.62e-20
ENSG00000136114	THSD1	310.76	1.37	3.46e-25	3.2e-24
ENSG00000072571	HMMR	322.92	1.37	1.5e-29	1.87e-28
ENSG00000097021	ACOT7	479.12	1.36	3.13e-50	1.78e-48
ENSG00000166803	PCLAF	275.77	1.36	3.56e-48	1.7e-46
ENSG00000070404	FSTL3	430.16	1.36	2.61e-25	2.44e-24
ENSG00000124260	MAGEA10	106.75	1.36	2.64e-24	2.3e-23
ENSG00000176273	SLC35G1	277.98	1.36	1.84e-26	1.85e-25
ENSG00000168003	SLC3A2	2597.58	1.36	6.07e-55	5.14e-53
ENSG00000185130	H2BC13	477.79	1.36	2.71e-22	2.05e-21
ENSG00000104341	LAPTM4B	1801.11	1.36	3.8e-51	2.35e-49
ENSG00000137673	MMP7	515.5	1.36	1.33e-13	5.39e-13
ENSG00000166851	PLK1	400.73	1.36	1.86e-49	9.91e-48
ENSG00000101003	GINS1	415.7	1.35	2.33e-56	2.19e-54
ENSG00000100644	HIF1A	7187.16	1.35	2.66e-46	1.09e-44
ENSG00000198826	ARHGAP11A	884.03	1.34	9.53e-37	2e-35
ENSG00000046604	DSG2	4232.37	1.34	4.56e-23	3.63e-22
ENSG00000080986	NDC80	466.65	1.34	4.14e-46	1.66e-44
ENSG00000121742	GJB6	2649.76	1.34	1.06e-06	2.48e-06
ENSG00000119922	IFIT2	896.64	1.34	2.02e-15	9.32e-15
ENSG00000090776	EFNB1	1364.26	1.34	1.72e-41	4.98e-40
ENSG00000165480	SKA3	210.58	1.34	2.82e-32	4.28e-31
ENSG00000173110	HSPA6	388.32	1.33	1.95e-15	9.02e-15
ENSG00000112655	PTK7	2288.93	1.33	2.25e-64	4.87e-62
ENSG00000197275	RAD54B	319.16	1.33	2.4e-42	7.42e-41
ENSG00000137285	TUBB2B	120.55	1.33	1.27e-10	4.12e-10
ENSG00000111674	ENO2	367.85	1.33	1.4e-29	1.75e-28
ENSG00000176170	SPHK1	500.88	1.33	1.54e-38	3.68e-37
ENSG00000133216	EPHB2	361.57	1.32	5.26e-21	3.6e-20
ENSG00000105810	CDK6	4447.22	1.32	6.37e-45	2.35e-43
ENSG00000145247	OCIAD2	587.73	1.32	1.55e-41	4.51e-40
ENSG00000171848	RRM2	1197.32	1.32	1.2e-28	1.4e-27
ENSG00000134901	POGLUT2	133.11	1.32	1.37e-61	2.13e-59
ENSG00000136518	ACTL6A	1217.62	1.32	8.62e-47	3.69e-45
ENSG00000159399	HK2	2910.67	1.31	1.08e-34	1.94e-33
ENSG00000186193	SAPCD2	387.85	1.31	8.87e-28	9.71e-27
ENSG00000156802	ATAD2	1978.58	1.31	2.06e-57	2.06e-55
ENSG00000138944	SHISAL1	323.06	1.31	3.5e-17	1.85e-16
ENSG00000158560	DYNC1I1	187	1.31	4.68e-21	3.21e-20
ENSG00000139044	B4GALNT3	1359.33	1.31	2.98e-21	2.09e-20
ENSG00000114859	CLCN2	181.44	1.31	1.04e-35	1.99e-34
ENSG00000085999	RAD54L	239.78	1.31	1.38e-49	7.42e-48
ENSG00000153404	PLEKHG4B	212.42	1.3	9.26e-19	5.43e-18
ENSG00000084636	COL16A1	1962.38	1.3	1.01e-25	9.68e-25
ENSG00000123689	G0S2	339.99	1.3	8.91e-09	2.5e-08
ENSG00000237649	KIFC1	412.12	1.3	2.11e-29	2.6e-28
ENSG00000175643	RMI2	132.68	1.3	4.52e-38	1.05e-36
ENSG00000104549	SQLE	2038.01	1.3	1.07e-30	1.46e-29
ENSG00000154545	MAGED4	122.45	1.3	1.43e-26	1.45e-25
ENSG00000111331	OAS3	3455.86	1.3	3.69e-21	2.56e-20
ENSG00000149554	CHEK1	486.13	1.3	6.74e-70	2.66e-67
ENSG00000154380	ENAH	4064.58	1.3	5.72e-51	3.47e-49
ENSG00000147255	IGSF1	149.7	1.3	1.36e-24	1.21e-23
ENSG00000106484	MEST	704.14	1.3	3.94e-23	3.16e-22
ENSG00000102575	ACP5	643.22	1.3	1.06e-36	2.22e-35
ENSG00000130203	APOE	1313.93	1.3	4.15e-15	1.87e-14
ENSG00000074211	PPP2R2C	1022.54	1.3	1.97e-10	6.26e-10
ENSG00000136492	BRIP1	666.92	1.29	5.89e-40	1.53e-38
ENSG00000205420	KRT6A	90859.9	1.29	3.11e-09	9.01e-09
ENSG00000105011	ASF1B	214.55	1.29	3.63e-36	7.22e-35
ENSG00000111602	TIMELESS	712.6	1.29	5.18e-58	5.49e-56
ENSG00000109805	NCAPG	634.32	1.29	3.8e-28	4.28e-27
ENSG00000172243	CLEC7A	611.63	1.29	8.62e-28	9.46e-27
ENSG00000161647	MPP3	226.23	1.29	4.26e-35	7.85e-34
ENSG00000145555	MYO10	2982.08	1.28	1.64e-67	4.87e-65
ENSG00000196754	S100A2	8748	1.28	7.34e-10	2.23e-09
ENSG00000145386	CCNA2	615.12	1.28	1.23e-28	1.43e-27
ENSG00000166508	MCM7	1915.07	1.27	5.82e-58	6.1e-56
ENSG00000134247	PTGFRN	3750.04	1.27	7.58e-62	1.25e-59
ENSG00000163872	YEATS2	2608.24	1.27	3.54e-55	3.04e-53
ENSG00000196890	H2BU1	190.96	1.27	4.67e-24	4e-23
ENSG00000168143	FAM83B	2567	1.27	4.87e-22	3.61e-21
ENSG00000165704	HPRT1	400.09	1.27	1.24e-39	3.19e-38
ENSG00000186891	TNFRSF18	128.39	1.27	1.35e-22	1.03e-21
ENSG00000203812	H2AC18	3613.97	1.27	1.99e-37	4.4e-36
ENSG00000162572	SCNN1D	129.96	1.26	3.29e-15	1.5e-14
ENSG00000113083	LOX	743.39	1.26	1.75e-21	1.25e-20
ENSG00000164611	PTTG1	511.28	1.26	5.91e-23	4.67e-22
ENSG00000138346	DNA2	400.79	1.26	6.83e-54	5.23e-52
ENSG00000150893	FREM2	519.06	1.26	3.39e-05	6.89e-05
ENSG00000143452	HORMAD1	259.82	1.26	5.84e-07	1.4e-06
ENSG00000117650	NEK2	284.67	1.26	7.01e-38	1.61e-36
ENSG00000243509	TNFRSF6B	166.09	1.26	1.7e-09	5.03e-09
ENSG00000164045	CDC25A	189.41	1.26	3.86e-28	4.34e-27
ENSG00000136295	TTYH3	1263.29	1.26	3.08e-27	3.27e-26
ENSG00000216490	IFI30	1383.81	1.25	1.73e-27	1.87e-26
ENSG00000120217	CD274	375.83	1.25	4.67e-16	2.27e-15
ENSG00000049323	LTBP1	2789.96	1.25	5.3e-19	3.16e-18
ENSG00000184979	USP18	301.93	1.25	4.67e-22	3.47e-21
ENSG00000138448	ITGAV	6302.26	1.25	8.97e-51	5.36e-49
ENSG00000122952	ZWINT	443.84	1.25	2.19e-26	2.18e-25
ENSG00000104738	MCM4	2343.42	1.25	2.79e-46	1.13e-44
ENSG00000066697	MSANTD3	429.74	1.25	1.57e-76	1.02e-73
ENSG00000130821	SLC6A8	1648.44	1.25	6.09e-20	3.88e-19
ENSG00000142156	COL6A1	5741	1.25	3.75e-17	1.97e-16
ENSG00000115523	GNLY	153.64	1.25	6.85e-17	3.54e-16
ENSG00000081277	PKP1	16414.6	1.24	7.52e-14	3.1e-13
ENSG00000099901	RANBP1	1289.09	1.24	1.49e-59	1.92e-57
ENSG00000160957	RECQL4	346.19	1.24	3.97e-39	9.81e-38
ENSG00000134333	LDHA	9224.92	1.24	5.18e-30	6.7e-29
ENSG00000140022	STON2	2568.69	1.24	3.68e-29	4.46e-28
ENSG00000163347	CLDN1	5760.78	1.24	7.42e-17	3.82e-16
ENSG00000105088	OLFM2	162.93	1.24	7.07e-22	5.16e-21
ENSG00000110328	GALNT18	553.42	1.24	2.52e-43	8.32e-42
ENSG00000109674	NEIL3	142.64	1.24	2.65e-25	2.48e-24
ENSG00000101680	LAMA1	407.78	1.24	6.9e-16	3.31e-15
ENSG00000196747	H2AC13	1288.56	1.24	3.13e-18	1.77e-17
ENSG00000069188	SDK2	592.93	1.24	1.07e-16	5.42e-16
ENSG00000117632	STMN1	1650.74	1.24	2.58e-31	3.67e-30
ENSG00000111981	ULBP1	164.05	1.24	3.61e-28	4.06e-27
ENSG00000137628	DDX60	2817.38	1.23	8.2e-17	4.2e-16
ENSG00000104321	TRPA1	134.82	1.23	9.09e-19	5.34e-18
ENSG00000136108	CKAP2	1192.82	1.23	2.17e-41	6.27e-40
ENSG00000141696	P3H4	259.82	1.23	9.55e-52	6.15e-50
ENSG00000196866	H2AC7	530.05	1.23	2.89e-24	2.51e-23
ENSG00000075218	GTSE1	299.11	1.22	3.79e-47	1.66e-45
ENSG00000170745	KCNS3	453.78	1.22	5.46e-25	5.01e-24
ENSG00000167755	KLK6	635.57	1.22	5.99e-05	0.000119
ENSG00000012048	BRCA1	859.26	1.22	2.01e-52	1.36e-50
ENSG00000112312	GMNN	323.39	1.22	3.23e-52	2.15e-50
ENSG00000143674	MAP3K21	464.33	1.22	1.71e-34	3.02e-33
ENSG00000123612	ACVR1C	200.82	1.22	4.21e-20	2.71e-19
ENSG00000185798	WDR53	225.6	1.22	1.66e-81	1.61e-78
ENSG00000181218	H2AW	167.72	1.22	6.78e-23	5.33e-22
ENSG00000124635	H2BC11	757.21	1.22	1.34e-23	1.11e-22
ENSG00000120254	MTHFD1L	731.1	1.22	6.65e-52	4.32e-50
ENSG00000198759	EGFL6	228.11	1.22	9.34e-24	7.88e-23
ENSG00000115221	ITGB6	2154.73	1.22	6.08e-16	2.94e-15
ENSG00000115919	KYNU	702.82	1.22	4.25e-14	1.79e-13
ENSG00000165244	ZNF367	259.6	1.22	3.12e-31	4.42e-30
ENSG00000164465	DCBLD1	718.71	1.21	1.02e-45	3.96e-44
ENSG00000167123	CERCAM	522.28	1.21	2.99e-28	3.37e-27
ENSG00000143147	GPR161	243.83	1.21	1.19e-36	2.48e-35
ENSG00000136522	MRPL47	690.12	1.21	8.11e-45	2.98e-43
ENSG00000138160	KIF11	1131.15	1.21	2.33e-30	3.09e-29
ENSG00000100078	PLA2G3	117.18	1.21	1.99e-08	5.4e-08
ENSG00000171502	COL24A1	132.22	1.21	2.25e-22	1.71e-21
ENSG00000168394	TAP1	2791.21	1.21	1.21e-27	1.32e-26
ENSG00000172548	NIPAL4	369.95	1.21	5.43e-09	1.54e-08
ENSG00000111665	CDCA3	255.16	1.21	1.07e-42	3.39e-41
ENSG00000112984	KIF20A	449.45	1.2	2.83e-27	3.01e-26
ENSG00000133657	ATP13A3	5547.04	1.2	4.58e-57	4.47e-55
ENSG00000114554	PLXNA1	3006.65	1.2	7.15e-57	6.89e-55
ENSG00000145506	NKD2	234.52	1.2	1.51e-18	8.7e-18
ENSG00000119630	PGF	259.98	1.2	4.16e-22	3.1e-21
ENSG00000197238	H4C11	3327.73	1.2	7.16e-25	6.52e-24
ENSG00000112837	TBX18	468.83	1.2	1.91e-15	8.84e-15
ENSG00000188064	WNT7B	594.51	1.2	1.74e-18	1e-17
ENSG00000128510	CPA4	390.71	1.19	1.86e-09	5.5e-09
ENSG00000198431	TXNRD1	3338.32	1.19	8.72e-23	6.81e-22
ENSG00000196839	ADA	261.91	1.19	7.65e-24	6.49e-23
ENSG00000114923	SLC4A3	143.2	1.19	1.45e-24	1.29e-23
ENSG00000110104	CCDC86	395.9	1.19	2.71e-42	8.32e-41
ENSG00000141424	SLC39A6	2378.7	1.19	1.55e-46	6.41e-45
ENSG00000072110	ACTN1	4315.68	1.19	4.76e-31	6.66e-30
ENSG00000167549	CORO6	149.34	1.19	9.63e-15	4.24e-14
ENSG00000124610	H1-1	248.55	1.19	1.02e-08	2.85e-08
ENSG00000152253	SPC25	149.96	1.19	4.17e-40	1.1e-38
ENSG00000034053	APBA2	249.5	1.18	2.56e-18	1.45e-17
ENSG00000127586	CHTF18	354.18	1.18	4.49e-46	1.8e-44
ENSG00000083857	FAT1	12031.6	1.18	3.86e-27	4.07e-26
ENSG00000147065	MSN	6873.5	1.18	3.27e-41	9.33e-40
ENSG00000139880	CDH24	195.46	1.18	2.2e-45	8.39e-44
ENSG00000161958	FGF11	350.35	1.18	7.86e-18	4.32e-17
ENSG00000085552	IGSF9	675.03	1.18	3.85e-22	2.88e-21
ENSG00000196923	PDLIM7	669.68	1.18	4.87e-22	3.61e-21
ENSG00000115415	STAT1	8496.49	1.18	6.44e-21	4.38e-20
ENSG00000172893	DHCR7	703.15	1.18	1.11e-20	7.44e-20
ENSG00000161800	RACGAP1	918.74	1.18	8.44e-36	1.64e-34
ENSG00000197299	BLM	436.8	1.18	6.55e-39	1.61e-37
ENSG00000197153	H3C12	356.51	1.18	2.97e-12	1.09e-11
ENSG00000203760	CENPW	211.77	1.18	5.27e-25	4.84e-24
ENSG00000130309	COLGALT1	1662.73	1.18	6.04e-77	4.34e-74
ENSG00000101189	MRGBP	320.79	1.18	2.27e-83	2.69e-80
ENSG00000132297	HHLA1	971.53	1.18	3.05e-13	1.21e-12
ENSG00000111335	OAS2	2707.93	1.18	3.23e-17	1.71e-16
ENSG00000132164	SLC6A11	139.41	1.18	3.2e-06	7.16e-06
ENSG00000197584	KCNMB2	175.33	1.18	1.52e-13	6.13e-13
ENSG00000271303	SRXN1	1332.95	1.18	4.63e-18	2.58e-17
ENSG00000168275	COA6	317.75	1.17	3.65e-37	7.91e-36
ENSG00000168040	FADD	550.79	1.17	2.98e-21	2.09e-20
ENSG00000255150	EID3	200.61	1.17	4.02e-19	2.42e-18
ENSG00000136378	ADAMTS7	117.07	1.17	2.4e-22	1.82e-21
ENSG00000166845	C18orf54	246.11	1.17	8.08e-35	1.46e-33
ENSG00000171903	CYP4F11	817.81	1.17	1.64e-08	4.5e-08
ENSG00000176619	LMNB2	1775.1	1.17	3.01e-44	1.06e-42
ENSG00000109089	CDR2L	298.36	1.17	2.95e-26	2.91e-25
ENSG00000116661	FBXO2	125.9	1.17	1.69e-12	6.33e-12
ENSG00000083444	PLOD1	1139.05	1.17	7.06e-48	3.28e-46
ENSG00000135047	CTSL	1370.61	1.16	4.97e-29	5.93e-28
ENSG00000182197	EXT1	2133.09	1.16	1.12e-50	6.61e-49
ENSG00000196787	H2AC11	1417.62	1.16	5.28e-21	3.61e-20
ENSG00000198074	AKR1B10	2204.17	1.16	5.88e-06	1.29e-05
ENSG00000169071	ROR2	224.19	1.16	5.88e-18	3.26e-17
ENSG00000167513	CDT1	298.6	1.16	5.93e-34	1.01e-32
ENSG00000154645	CHODL	151.13	1.16	1.31e-20	8.74e-20
ENSG00000167553	TUBA1C	4569.24	1.16	1.05e-21	7.57e-21
ENSG00000135925	WNT10A	211.08	1.16	5.78e-14	2.41e-13
ENSG00000158292	GPR153	495.52	1.16	5.97e-23	4.71e-22
ENSG00000143226	FCGR2A	1418.62	1.16	5.14e-27	5.36e-26
ENSG00000182492	BGN	1948.96	1.16	2.32e-10	7.36e-10
ENSG00000162458	FBLIM1	976.2	1.16	5.29e-32	7.89e-31
ENSG00000143256	PFDN2	343.93	1.16	6.72e-44	2.29e-42
ENSG00000151651	ADAM8	492.75	1.15	1.18e-22	9.12e-22
ENSG00000115616	SLC9A2	372.43	1.15	5.65e-07	1.36e-06
ENSG00000074219	TEAD2	365.63	1.15	7.15e-42	2.12e-40
ENSG00000160949	TONSL	391.77	1.15	3.58e-45	1.34e-43
ENSG00000109321	AREG	615.37	1.15	7.83e-07	1.86e-06
ENSG00000206073	SERPINB4	1139.32	1.15	5.22e-06	1.14e-05
ENSG00000126803	HSPA2	726.74	1.15	2.39e-14	1.03e-13
ENSG00000163535	SGO2	419.92	1.15	3e-41	8.61e-40
ENSG00000176890	TYMS	545.15	1.15	8.98e-31	1.24e-29
ENSG00000075702	WDR62	285.91	1.15	5.6e-38	1.29e-36
ENSG00000174938	SEZ6L2	173.24	1.15	1.04e-11	3.66e-11
ENSG00000168005	SPINDOC	263.98	1.15	5.4e-58	5.69e-56
ENSG00000104415	CCN4	378.71	1.15	7.64e-18	4.2e-17
ENSG00000169715	MT1E	620.21	1.15	3.33e-10	1.04e-09
ENSG00000125885	MCM8	674	1.15	7.92e-62	1.29e-59
ENSG00000137563	GGH	593.39	1.14	5.59e-30	7.21e-29
ENSG00000118473	SGIP1	304.87	1.14	3.11e-21	2.17e-20
ENSG00000187474	FPR3	525.2	1.14	3.4e-26	3.34e-25
ENSG00000131153	GINS2	234.18	1.14	2.82e-37	6.14e-36
ENSG00000184916	JAG2	1048.2	1.14	9.37e-38	2.12e-36
ENSG00000137692	DCUN1D5	595.52	1.14	1.83e-48	8.9e-47
ENSG00000214160	ALG3	497	1.14	6.62e-52	4.32e-50
ENSG00000116701	NCF2	710.69	1.14	6.24e-32	9.28e-31
ENSG00000105976	MET	2973.27	1.14	3.15e-31	4.47e-30
ENSG00000188157	AGRN	3394.01	1.14	1.07e-28	1.25e-27
ENSG00000106397	PLOD3	598.82	1.14	3.13e-43	1.03e-41
ENSG00000171004	HS6ST2	302.68	1.13	7.22e-08	1.87e-07
ENSG00000185338	SOCS1	164.99	1.13	1.08e-13	4.41e-13
ENSG00000118503	TNFAIP3	2695.25	1.13	7.26e-20	4.6e-19
ENSG00000181626	ANKRD62	105.38	1.13	6.83e-12	2.44e-11
ENSG00000002746	HECW1	105.85	1.13	5.02e-22	3.72e-21
ENSG00000129195	PIMREG	117.12	1.13	6.06e-31	8.41e-30
ENSG00000198720	ANKRD13B	183.49	1.13	1.69e-22	1.3e-21
ENSG00000100065	CARD10	494.34	1.13	5.75e-24	4.9e-23
ENSG00000118515	SGK1	7087.31	1.13	2.02e-22	1.54e-21
ENSG00000075340	ADD2	298.45	1.13	3.46e-14	1.47e-13
ENSG00000163808	KIF15	354.14	1.13	1.41e-22	1.08e-21
ENSG00000188153	COL4A5	2730.1	1.13	2.36e-17	1.26e-16
ENSG00000166881	NEMP1	887.07	1.13	1.53e-59	1.96e-57
ENSG00000131626	PPFIA1	2995.73	1.12	5.23e-23	4.15e-22
ENSG00000159337	PLA2G4D	184.89	1.12	4.72e-18	2.63e-17
ENSG00000168461	RAB31	2266.5	1.12	8.53e-30	1.09e-28
ENSG00000139618	BRCA2	1026.88	1.12	5.12e-32	7.66e-31
ENSG00000105971	CAV2	2037.08	1.12	4.87e-30	6.31e-29
ENSG00000150753	CCT5	4663.77	1.12	5.52e-47	2.38e-45
ENSG00000140945	CDH13	1171	1.12	7.69e-23	6.02e-22
ENSG00000187741	FANCA	468.37	1.12	9.21e-37	1.94e-35
ENSG00000118946	PCDH17	333.23	1.12	9.54e-20	6e-19
ENSG00000147231	RADX	183.86	1.12	4.4e-18	2.46e-17
ENSG00000137965	IFI44	1634.92	1.12	6.15e-14	2.55e-13
ENSG00000013810	TACC3	629.76	1.12	3.92e-30	5.13e-29
ENSG00000085662	AKR1B1	569.91	1.11	2.26e-34	3.97e-33
ENSG00000183598	H3C13	319.84	1.11	6.61e-16	3.18e-15
ENSG00000143322	ABL2	2184.21	1.11	5.9e-56	5.33e-54
ENSG00000132646	PCNA	1428.42	1.11	3.21e-43	1.05e-41
ENSG00000171320	ESCO2	350.86	1.11	3.25e-41	9.29e-40
ENSG00000091127	PUS7	761.52	1.11	3.07e-45	1.16e-43
ENSG00000053108	FSTL4	139.59	1.11	7.13e-11	2.36e-10
ENSG00000148834	GSTO1	998.88	1.11	1.21e-36	2.52e-35
ENSG00000107833	NPM3	210.83	1.11	3.47e-35	6.45e-34
ENSG00000176171	BNIP3	585.78	1.1	4.18e-21	2.88e-20
ENSG00000147536	GINS4	216.41	1.1	2.47e-42	7.61e-41
ENSG00000029153	ARNTL2	2663.05	1.1	1.39e-15	6.53e-15
ENSG00000121904	CSMD2	185.11	1.09	3.09e-25	2.88e-24
ENSG00000170779	CDCA4	508.29	1.09	4.06e-34	6.98e-33
ENSG00000114993	RTKN	719.73	1.09	7.99e-59	9.09e-57
ENSG00000187123	LYPD6	101.69	1.09	1.47e-12	5.51e-12
ENSG00000138792	ENPEP	192.97	1.09	1.29e-16	6.52e-16
ENSG00000186395	KRT10	2990.42	1.09	2.87e-05	5.87e-05
ENSG00000153395	LPCAT1	977.39	1.09	1.23e-35	2.35e-34
ENSG00000164930	FZD6	2818.29	1.09	3.5e-39	8.7e-38
ENSG00000007372	PAX6	119.25	1.09	5.55e-16	2.69e-15
ENSG00000006634	DBF4	501.17	1.09	4.68e-45	1.73e-43
ENSG00000170537	TMC7	156.8	1.09	4.59e-29	5.49e-28
ENSG00000174442	ZWILCH	551.01	1.09	4.91e-50	2.74e-48
ENSG00000164430	CGAS	409.79	1.09	6.36e-32	9.45e-31
ENSG00000163964	PIGX	686.4	1.09	1.15e-36	2.39e-35
ENSG00000102384	CENPI	296.29	1.08	3.08e-39	7.69e-38
ENSG00000255398	HCAR3	185.9	1.08	3.49e-10	1.09e-09
ENSG00000142731	PLK4	400.61	1.08	6.28e-30	8.09e-29
ENSG00000123342	MMP19	305.72	1.08	3.3e-14	1.4e-13
ENSG00000196155	PLEKHG4	469.92	1.08	2.12e-27	2.28e-26
ENSG00000165905	LARGE2	310.09	1.08	1.06e-22	8.24e-22
ENSG00000163032	VSNL1	844.58	1.08	3.67e-15	1.67e-14
ENSG00000203668	CHML	1145.49	1.07	1.16e-35	2.23e-34
ENSG00000071909	MYO3B	199.65	1.07	2.18e-12	8.08e-12
ENSG00000153707	PTPRD	452.06	1.07	3.69e-07	9.02e-07
ENSG00000070214	SLC44A1	4477.89	1.07	1.24e-40	3.4e-39
ENSG00000103222	ABCC1	3754.15	1.07	9.95e-36	1.91e-34
ENSG00000177602	HASPIN	133.35	1.07	8.14e-36	1.58e-34
ENSG00000137869	CYP19A1	258.61	1.07	2.5e-16	1.24e-15
ENSG00000147804	SLC39A4	223.21	1.07	3.27e-36	6.53e-35
ENSG00000131620	ANO1	2288.33	1.07	4.35e-08	1.15e-07
ENSG00000173950	XXYLT1	426.49	1.07	7.18e-39	1.75e-37
ENSG00000149380	P4HA3	103.59	1.06	3.5e-29	4.24e-28
ENSG00000142552	RCN3	331.87	1.06	3.34e-17	1.76e-16
ENSG00000104635	SLC39A14	1350.85	1.06	2.68e-22	2.02e-21
ENSG00000133106	EPSTI1	937.6	1.06	1.26e-11	4.42e-11
ENSG00000115363	EVA1A	101.94	1.06	1.2e-08	3.33e-08
ENSG00000172167	MTBP	423.22	1.06	1.34e-49	7.25e-48
ENSG00000162063	CCNF	453.13	1.06	2.74e-41	7.9e-40
ENSG00000132432	SEC61G	1012.8	1.06	1.7e-20	1.13e-19
ENSG00000166415	WDR72	1189.45	1.06	7.76e-15	3.44e-14
ENSG00000103034	NDRG4	626.99	1.06	2.61e-12	9.6e-12
ENSG00000188373	C10orf99	860.74	1.06	0.000107	0.000207
ENSG00000123374	CDK2	601.23	1.06	3.1e-63	6.01e-61
ENSG00000175874	CREG2	195.58	1.06	3.73e-20	2.41e-19
ENSG00000138759	FRAS1	906.98	1.06	5.94e-09	1.69e-08
ENSG00000203814	H2BC18	1698.92	1.06	1.02e-23	8.56e-23
ENSG00000029993	HMGB3	1028.28	1.06	8.85e-27	9.08e-26
ENSG00000183963	SMTN	866.88	1.06	3.46e-19	2.09e-18
ENSG00000015475	BID	589.38	1.06	6.77e-37	1.44e-35
ENSG00000146918	NCAPG2	855.06	1.06	1.19e-42	3.72e-41
ENSG00000173457	PPP1R14B	1030.36	1.06	4.9e-20	3.14e-19
ENSG00000168439	STIP1	2454.36	1.06	3.85e-45	1.43e-43
ENSG00000110880	CORO1C	3647.21	1.06	7.91e-56	7.02e-54
ENSG00000163218	PGLYRP4	203.63	1.05	1.51e-07	3.81e-07
ENSG00000102172	SMS	1392.82	1.05	4.39e-28	4.92e-27
ENSG00000134762	DSC3	15847.2	1.05	4.14e-11	1.39e-10
ENSG00000196550	FAM72A	134.78	1.05	9.79e-33	1.53e-31
ENSG00000125835	SNRPB	1772.29	1.05	3.45e-40	9.17e-39
ENSG00000117228	GBP1	2789.02	1.05	7.04e-13	2.71e-12
ENSG00000103005	USB1	501.5	1.05	1.09e-27	1.18e-26
ENSG00000144381	HSPD1	6594.69	1.05	4.16e-38	9.67e-37
ENSG00000124875	CXCL6	147.97	1.05	5.47e-07	1.32e-06
ENSG00000164687	FABP5	10752.6	1.05	2.87e-06	6.47e-06
ENSG00000076003	MCM6	948.13	1.05	3.34e-42	1.01e-40
ENSG00000139324	TMTC3	2967.27	1.05	3.36e-44	1.18e-42
ENSG00000101361	NOP56	1852.5	1.04	1.29e-42	4.04e-41
ENSG00000183336	BOLA2	178.61	1.04	1e-37	2.26e-36
ENSG00000101220	C20orf27	275.57	1.04	7.51e-31	1.04e-29
ENSG00000168907	PLA2G4F	308.46	1.04	4.34e-08	1.15e-07
ENSG00000154640	BTG3	699.42	1.04	1.47e-35	2.8e-34
ENSG00000128595	CALU	3761.82	1.04	2.16e-54	1.72e-52
ENSG00000175550	DRAP1	822.25	1.04	3.79e-26	3.72e-25
ENSG00000143061	IGSF3	2575.65	1.04	7.91e-26	7.62e-25
ENSG00000067225	PKM	15837.4	1.04	5.02e-42	1.51e-40
ENSG00000112039	FANCE	309.39	1.03	1.46e-35	2.77e-34
ENSG00000151014	NOCT	263.27	1.03	3.45e-29	4.18e-28
ENSG00000034510	TMSB10	8838.25	1.03	1.11e-30	1.51e-29
ENSG00000173391	OLR1	181.9	1.03	9.69e-23	7.55e-22
ENSG00000100033	PRODH	749.97	1.03	3.7e-13	1.45e-12
ENSG00000135446	CDK4	1160.87	1.03	1.15e-61	1.83e-59
ENSG00000115233	PSMD14	1648.88	1.03	1.7e-48	8.31e-47
ENSG00000161217	PCYT1A	2905.68	1.03	4.17e-40	1.1e-38
ENSG00000145604	SKP2	886.86	1.03	4.53e-40	1.18e-38
ENSG00000113810	SMC4	4262.73	1.03	4.01e-22	3e-21
ENSG00000144395	CCDC150	206.48	1.03	6.78e-33	1.07e-31
ENSG00000005243	COPZ2	282.15	1.03	1.05e-25	1e-24
ENSG00000184270	H2AC21	324.19	1.03	1.25e-23	1.04e-22
ENSG00000109814	UGDH	2053.08	1.03	5.92e-17	3.07e-16
ENSG00000153044	CENPH	203.72	1.03	2.37e-29	2.91e-28
ENSG00000138182	KIF20B	1126.53	1.03	2.45e-33	4e-32
ENSG00000112029	FBXO5	295.9	1.02	2.2e-45	8.41e-44
ENSG00000146731	CCT6A	4201.8	1.02	1.03e-29	1.3e-28
ENSG00000038945	MSR1	710.49	1.02	2.44e-18	1.39e-17
ENSG00000178372	CALML5	837.07	1.02	0.000124	0.000238
ENSG00000196083	IL1RAP	2022.05	1.02	2.16e-25	2.03e-24
ENSG00000239672	NME1	783.11	1.02	1.67e-36	3.43e-35
ENSG00000149212	SESN3	6820.53	1.02	2.89e-23	2.34e-22
ENSG00000124207	CSE1L	2874.24	1.02	2.42e-46	9.89e-45
ENSG00000162747	FCGR3B	155.25	1.02	3.67e-07	8.98e-07
ENSG00000174891	RSRC1	971.38	1.02	8.48e-41	2.35e-39
ENSG00000018280	SLC11A1	398.57	1.02	2.91e-28	3.29e-27
ENSG00000177732	SOX12	334.75	1.02	1.18e-15	5.57e-15
ENSG00000102393	GLA	345.72	1.02	2.26e-35	4.27e-34
ENSG00000120526	NUDCD1	823.47	1.02	9.29e-29	1.09e-27
ENSG00000196230	TUBB	8332.78	1.02	1.53e-50	8.86e-49
ENSG00000125871	MGME1	648.56	1.02	2.51e-54	1.99e-52
ENSG00000197535	MYO5A	3095.72	1.02	2.87e-42	8.77e-41
ENSG00000104356	POP1	418.78	1.02	8.4e-35	1.52e-33
ENSG00000137462	TLR2	906.94	1.02	5.12e-20	3.28e-19
ENSG00000170027	YWHAG	4581.39	1.02	2.82e-48	1.36e-46
ENSG00000124766	SOX4	1946.86	1.02	7.36e-18	4.05e-17
ENSG00000106089	STX1A	117.14	1.02	9.14e-23	7.13e-22
ENSG00000136824	SMC2	1431.96	1.02	1.63e-39	4.13e-38
ENSG00000019186	CYP24A1	490.58	1.01	8.56e-07	2.03e-06
ENSG00000177614	PGBD5	245.62	1.01	8.36e-09	2.35e-08
ENSG00000240891	PLCXD2	185.47	1.01	1.93e-19	1.19e-18
ENSG00000170558	CDH2	108.3	1.01	8.55e-07	2.02e-06
ENSG00000100867	DHRS2	143.28	1.01	1.46e-20	9.71e-20
ENSG00000135069	PSAT1	762.63	1.01	6.19e-17	3.21e-16
ENSG00000104889	RNASEH2A	307.9	1.01	1.51e-47	6.84e-46
ENSG00000158373	H2BC5	1537.54	1.01	5.31e-26	5.16e-25
ENSG00000188486	H2AX	653.45	1.01	6.84e-25	6.24e-24
ENSG00000123892	RAB38	897.47	1.01	1.84e-10	5.89e-10
ENSG00000184428	TOP1MT	450.31	1.01	2.33e-47	1.04e-45
ENSG00000150471	ADGRL3	340.99	1.01	3.18e-09	9.21e-09
ENSG00000121690	DEPDC7	133.15	1.01	3.12e-17	1.65e-16
ENSG00000138092	CENPO	442.26	1.01	6.13e-57	5.94e-55
ENSG00000163739	CXCL1	983.95	1.01	1.43e-06	3.33e-06
ENSG00000164032	H2AZ1	2270.17	1.01	1.79e-35	3.39e-34
ENSG00000104312	RIPK2	413.98	1.01	1.27e-42	3.99e-41
ENSG00000160293	VAV2	828.86	1.01	4e-25	3.7e-24
ENSG00000130826	DKC1	1336.47	1	3.78e-41	1.07e-39
ENSG00000072682	P4HA2	939.14	1	1.24e-26	1.26e-25
ENSG00000100749	VRK1	561.93	1	9.73e-37	2.04e-35
ENSG00000121864	ZNF639	902.1	1	8.73e-26	8.38e-25
ENSG00000167747	C19orf48	555.28	1	8.22e-34	1.39e-32
ENSG00000175832	ETV4	272.97	1	3.87e-14	1.63e-13
ENSG00000197409	H3C4	1518.94	1	2.1e-17	1.13e-16
ENSG00000182963	GJC1	409.96	1	3.58e-35	6.64e-34
ENSG00000134028	ADAMDEC1	267.43	1	4.39e-08	1.16e-07
ENSG00000169129	AFAP1L2	991.69	1	3.55e-18	1.99e-17
ENSG00000173905	GOLIM4	2190.1	1	1.23e-40	3.36e-39
ENSG00000169627	BOLA2B	270.37	1	1.38e-35	2.63e-34
ENSG00000197467	COL13A1	113.48	1	2.08e-14	8.98e-14
ENSG00000091136	LAMB1	4053.3	1	1.16e-25	1.11e-24
ENSG00000188130	MAPK12	235.23	1	6.55e-22	4.79e-21
ENSG00000164211	STARD4	631.95	1	1.22e-29	1.54e-28
ENSG00000186684	CYP27C1	256.1	1	1.1e-22	8.55e-22
ENSG00000078237	TIGAR	249.34	1	4.01e-32	6.04e-31
ENSG00000112118	MCM3	1560.34	1	2.46e-45	9.32e-44
ENSG00000107201	DDX58	1928.79	0.99	2.08e-19	1.28e-18
ENSG00000091651	ORC6	1153.68	0.99	3.5e-43	1.14e-41
ENSG00000261740	BOLA2-SMG1P6	416.21	0.99	4.91e-34	8.4e-33
ENSG00000136875	PRPF4	821.72	0.99	1.39e-50	8.11e-49
ENSG00000156471	PTDSS1	1748.71	0.99	4.9e-43	1.58e-41
ENSG00000184220	CMSS1	463.1	0.99	3.13e-51	1.96e-49
ENSG00000065833	ME1	1087.13	0.99	3.94e-12	1.43e-11
ENSG00000100297	MCM5	1189.86	0.99	3.1e-34	5.4e-33
ENSG00000087303	NID2	552.21	0.99	2.17e-19	1.33e-18
ENSG00000183814	LIN9	274.07	0.99	1.29e-38	3.1e-37
ENSG00000097046	CDC7	368.43	0.99	4.12e-32	6.19e-31
ENSG00000163961	RNF168	2238.9	0.99	6.76e-34	1.15e-32
ENSG00000132470	ITGB4	7247.7	0.99	1.97e-24	1.73e-23
ENSG00000068489	PRR11	444.34	0.99	1.84e-44	6.55e-43
ENSG00000099194	SCD	5339.18	0.99	4.94e-11	1.65e-10
ENSG00000161888	SPC24	258.46	0.99	1.76e-38	4.18e-37
ENSG00000180190	TDRP	301.62	0.99	3.13e-21	2.19e-20
ENSG00000166503	HDGFL3	736.68	0.99	3.63e-34	6.28e-33
ENSG00000166226	CCT2	2790.6	0.98	1.22e-31	1.78e-30
ENSG00000160211	G6PD	1091.56	0.98	6.49e-15	2.89e-14
ENSG00000089195	TRMT6	510.07	0.98	3.28e-53	2.35e-51
ENSG00000031691	CENPQ	179.08	0.98	3.75e-38	8.77e-37
ENSG00000125266	EFNB2	1025.25	0.98	2.19e-18	1.25e-17
ENSG00000156587	UBE2L6	1204.74	0.98	1.36e-17	7.39e-17
ENSG00000106348	IMPDH1	737.08	0.98	2.93e-37	6.37e-36
ENSG00000069956	MAPK6	3885.21	0.98	1.1e-30	1.5e-29
ENSG00000100902	PSMA6	2173.93	0.98	1.49e-26	1.5e-25
ENSG00000171121	KCNMB3	103.67	0.98	3.39e-16	1.67e-15
ENSG00000127824	TUBA4A	1783.72	0.98	3.84e-15	1.74e-14
ENSG00000196924	FLNA	21500.7	0.98	1.49e-21	1.07e-20
ENSG00000128050	PAICS	1931.06	0.98	2.97e-44	1.05e-42
ENSG00000176749	CDK5R1	323.48	0.98	4.41e-16	2.15e-15
ENSG00000109854	HTATIP2	826.28	0.98	5.57e-31	7.74e-30
ENSG00000171421	MRPL36	251.31	0.98	7.03e-34	1.19e-32
ENSG00000163291	PAQR3	799.35	0.98	4.82e-22	3.58e-21
ENSG00000171310	CHST11	679.72	0.97	7.58e-17	3.9e-16
ENSG00000240972	MIF	2218.06	0.97	2.18e-20	1.43e-19
ENSG00000114770	ABCC5	5557.42	0.97	1.17e-13	4.75e-13
ENSG00000116141	MARK1	842.88	0.97	8.47e-32	1.25e-30
ENSG00000162745	OLFML2B	513.65	0.97	2.71e-11	9.26e-11
ENSG00000185668	POU3F1	112.17	0.97	2.64e-06	5.98e-06
ENSG00000090339	ICAM1	1354.42	0.97	3.18e-10	9.93e-10
ENSG00000150093	ITGB1	12072.3	0.97	1.81e-34	3.2e-33
ENSG00000166813	KIF7	186.53	0.97	6.85e-19	4.05e-18
ENSG00000171793	CTPS1	1139.51	0.97	2.56e-43	8.45e-42
ENSG00000182199	SHMT2	1214.18	0.97	4.13e-44	1.43e-42
ENSG00000090520	DNAJB11	1942.07	0.97	1.9e-46	7.83e-45
ENSG00000164761	TNFRSF11B	113.76	0.97	8.33e-11	2.74e-10
ENSG00000164488	DACT2	103.44	0.97	1.93e-05	4.02e-05
ENSG00000161203	AP2M1	4253.39	0.97	4.87e-48	2.31e-46
ENSG00000161249	DMKN	2691.91	0.97	6.42e-07	1.54e-06
ENSG00000038382	TRIO	4575.99	0.97	1.44e-44	5.22e-43
ENSG00000001084	GCLC	3473.58	0.97	6.92e-12	2.47e-11
ENSG00000244405	ETV5	499.11	0.97	3.23e-14	1.37e-13
ENSG00000106268	NUDT1	254.15	0.97	3.37e-39	8.4e-38
ENSG00000158869	FCER1G	307.49	0.97	5.4e-15	2.42e-14
ENSG00000184445	KNTC1	1949.52	0.96	2.18e-38	5.18e-37
ENSG00000204899	MZT1	356.59	0.96	2.51e-24	2.19e-23
ENSG00000131238	PPT1	1972.93	0.96	5.71e-52	3.75e-50
ENSG00000112877	CEP72	254.78	0.96	8.37e-28	9.19e-27
ENSG00000120694	HSPH1	4531.17	0.96	3.23e-17	1.71e-16
ENSG00000078018	MAP2	613.31	0.96	1.24e-08	3.44e-08
ENSG00000122884	P4HA1	1184.53	0.96	7.13e-27	7.35e-26
ENSG00000126067	PSMB2	1384.3	0.96	1e-46	4.22e-45
ENSG00000105329	TGFB1	1073.6	0.96	5.13e-14	2.14e-13
ENSG00000114013	CD86	265.97	0.96	1.9e-16	9.48e-16
ENSG00000069812	HES2	628.81	0.96	2.31e-11	7.92e-11
ENSG00000115541	HSPE1	1295.6	0.96	5.2e-31	7.25e-30
ENSG00000161202	DVL3	2186.28	0.96	7.39e-28	8.15e-27
ENSG00000116670	MAD2L2	213.68	0.96	1.2e-38	2.9e-37
ENSG00000138623	SEMA7A	285.83	0.96	2.57e-10	8.1e-10
ENSG00000114503	NCBP2	1765.07	0.96	1.92e-45	7.36e-44
ENSG00000146938	NLGN4X	185.19	0.96	2.18e-07	5.42e-07
ENSG00000140451	PIF1	134.88	0.96	1.26e-28	1.47e-27
ENSG00000105048	TNNT1	231.44	0.96	0.000177	0.000335
ENSG00000183696	UPP1	1473.33	0.96	7.79e-10	2.36e-09
ENSG00000197472	ZNF695	114	0.96	5.99e-22	4.4e-21
ENSG00000133119	RFC3	363.06	0.96	3.36e-31	4.74e-30
ENSG00000180801	ARSJ	619.81	0.96	4.5e-13	1.75e-12
ENSG00000168487	BMP1	998.33	0.96	1.48e-25	1.41e-24
ENSG00000253729	PRKDC	12994.9	0.96	2.71e-67	7.8e-65
ENSG00000129474	AJUBA	1284.4	0.96	1.02e-19	6.38e-19
ENSG00000143977	SNRPG	941.31	0.96	2.93e-38	6.89e-37
ENSG00000120539	MASTL	621.64	0.95	1.63e-36	3.36e-35
ENSG00000180992	MRPL14	451.59	0.95	1.45e-36	2.99e-35
ENSG00000010292	NCAPD2	1872.89	0.95	4.24e-35	7.83e-34
ENSG00000137872	SEMA6D	544.49	0.95	1.42e-07	3.59e-07
ENSG00000118263	KLF7	1422.45	0.95	3.99e-25	3.68e-24
ENSG00000164620	RELL2	118.23	0.95	1.68e-24	1.49e-23
ENSG00000050730	TNIP3	118.87	0.95	3.96e-14	1.67e-13
ENSG00000101773	RBBP8	1883.74	0.95	2.79e-33	4.52e-32
ENSG00000115267	IFIH1	1417.86	0.95	7.85e-16	3.76e-15
ENSG00000144136	SLC20A1	1769.42	0.95	6.48e-22	4.74e-21
ENSG00000145087	STXBP5L	106.93	0.95	7.6e-07	1.81e-06
ENSG00000147684	NDUFB9	1507.7	0.95	3.8e-27	4.02e-26
ENSG00000159200	RCAN1	1087.99	0.95	2.22e-16	1.11e-15
ENSG00000153253	SCN3A	324.04	0.95	1.62e-09	4.81e-09
ENSG00000125848	FLRT3	525.64	0.95	2.24e-06	5.11e-06
ENSG00000137959	IFI44L	2640.35	0.95	7.16e-07	1.71e-06
ENSG00000155254	MARVELD1	563.55	0.95	9.56e-25	8.58e-24
ENSG00000027869	SH2D2A	130.45	0.95	1.5e-12	5.62e-12
ENSG00000165617	DACT1	139.01	0.94	1.16e-07	2.96e-07
ENSG00000172331	BPGM	790.29	0.94	8.43e-13	3.22e-12
ENSG00000109079	TNFAIP1	1523.79	0.94	2.47e-36	4.99e-35
ENSG00000186871	ERCC6L	259.65	0.94	2.93e-35	5.47e-34
ENSG00000168453	HR	1359.56	0.94	4.21e-12	1.52e-11
ENSG00000163781	TOPBP1	2076.16	0.94	1.65e-46	6.81e-45
ENSG00000167600	CYP2S1	1007.03	0.94	4.08e-09	1.17e-08
ENSG00000127129	EDN2	104.39	0.94	0.000507	0.000909
ENSG00000197903	H2BC12	2121.18	0.94	1.77e-20	1.17e-19
ENSG00000101384	JAG1	7527.07	0.94	3.52e-22	2.63e-21
ENSG00000168389	MFSD2A	369.55	0.94	2.5e-19	1.53e-18
ENSG00000176208	ATAD5	734.71	0.94	3.09e-34	5.39e-33
ENSG00000128059	PPAT	631.78	0.94	1.16e-43	3.9e-42
ENSG00000146242	TPBG	1187.5	0.94	1.03e-27	1.13e-26
ENSG00000161179	YDJC	294.2	0.94	5.21e-35	9.51e-34
ENSG00000166130	IKBIP	411.86	0.94	1.1e-39	2.83e-38
ENSG00000112559	MDFI	566.86	0.94	8.23e-15	3.64e-14
ENSG00000088826	SMOX	293.73	0.94	7.72e-19	4.55e-18
ENSG00000122565	CBX3	2472.11	0.94	2.22e-53	1.63e-51
ENSG00000185112	FAM43A	454.25	0.94	2.31e-15	1.06e-14
ENSG00000172172	MRPL13	617.81	0.94	2.35e-32	3.59e-31
ENSG00000071794	HLTF	1326.69	0.94	1.74e-30	2.32e-29
ENSG00000136997	MYC	2407.66	0.94	7.75e-16	3.71e-15
ENSG00000233822	H2BC15	574.6	0.94	2.02e-27	2.17e-26
ENSG00000171916	LGALS9C	213.63	0.94	7.41e-06	1.6e-05
ENSG00000131791	PRKAB2	967.65	0.93	3.08e-50	1.76e-48
ENSG00000131746	TNS4	3711.27	0.93	5.36e-13	2.08e-12
ENSG00000147119	CHST7	141.46	0.93	6.62e-13	2.55e-12
ENSG00000003096	KLHL13	392.56	0.93	4.91e-14	2.05e-13
ENSG00000145220	LYAR	354.36	0.93	1.71e-22	1.31e-21
ENSG00000185963	BICD2	4127.24	0.93	1.97e-21	1.4e-20
ENSG00000091972	CD200	235.87	0.93	4.25e-08	1.12e-07
ENSG00000182667	NTM	241.64	0.93	4.12e-15	1.86e-14
ENSG00000134291	TMEM106C	709.45	0.93	2.85e-31	4.05e-30
ENSG00000112715	VEGFA	3005.89	0.93	5.47e-19	3.26e-18
ENSG00000126453	BCL2L12	135.96	0.93	2.48e-37	5.45e-36
ENSG00000144354	CDCA7	414.89	0.93	7.44e-17	3.83e-16
ENSG00000138434	ITPRID2	6578.63	0.93	2.6e-25	2.44e-24
ENSG00000157601	MX1	4318.87	0.93	6.02e-11	2.01e-10
ENSG00000152422	XRCC4	263.56	0.93	8.32e-21	5.62e-20
ENSG00000171051	FPR1	242.9	0.93	8.16e-10	2.47e-09
ENSG00000187837	H1-2	4658.25	0.93	2.35e-27	2.51e-26
ENSG00000185760	KCNQ5	239.29	0.93	1.2e-09	3.6e-09
ENSG00000139350	NEDD1	932.53	0.93	1.37e-39	3.5e-38
ENSG00000119969	HELLS	1506.65	0.93	7.39e-26	7.13e-25
ENSG00000101670	LIPG	346.39	0.93	9.71e-28	1.06e-26
ENSG00000123136	DDX39A	917.15	0.93	5.98e-47	2.57e-45
ENSG00000184357	H1-5	2844.66	0.93	3.99e-09	1.15e-08
ENSG00000169504	CLIC4	4054.82	0.92	6.62e-30	8.5e-29
ENSG00000163655	GMPS	2541.38	0.92	7.29e-35	1.33e-33
ENSG00000123416	TUBA1B	8932.14	0.92	1.14e-42	3.57e-41
ENSG00000186567	CEACAM19	226.35	0.92	1.36e-26	1.37e-25
ENSG00000134326	CMPK2	512.71	0.92	1.94e-07	4.84e-07
ENSG00000113389	NPR3	479.55	0.92	8.75e-07	2.07e-06
ENSG00000109113	RAB34	736.88	0.92	3.71e-34	6.42e-33
ENSG00000122642	FKBP9	2395.59	0.92	8.48e-48	3.92e-46
ENSG00000186081	KRT5	88911.5	0.92	1.9e-09	5.6e-09
ENSG00000176153	GPX2	1230.9	0.92	1.34e-08	3.7e-08
ENSG00000176597	B3GNT5	3707.77	0.92	1.15e-15	5.41e-15
ENSG00000102034	ELF4	870.15	0.92	6.79e-41	1.9e-39
ENSG00000080839	RBL1	733.44	0.92	2.42e-40	6.49e-39
ENSG00000165799	RNASE7	412.2	0.92	0.000304	0.00056
ENSG00000167670	CHAF1A	534.17	0.92	1.54e-30	2.07e-29
ENSG00000164220	F2RL2	295.69	0.92	6.97e-13	2.68e-12
ENSG00000185885	IFITM1	1636.73	0.92	1.17e-12	4.4e-12
ENSG00000154040	CABYR	152.82	0.92	7.48e-10	2.27e-09
ENSG00000057019	DCBLD2	1541.82	0.92	7.05e-21	4.79e-20
ENSG00000092470	WDR76	388.27	0.92	1.73e-26	1.73e-25
ENSG00000140678	ITGAX	733.18	0.91	1.73e-16	8.7e-16
ENSG00000112139	MDGA1	367.26	0.91	4.85e-09	1.39e-08
ENSG00000102898	NUTF2	834.04	0.91	3.71e-48	1.76e-46
ENSG00000181690	PLAG1	408.7	0.91	5.81e-10	1.78e-09
ENSG00000173113	TRMT112	923.87	0.91	7.15e-31	9.9e-30
ENSG00000124767	GLO1	2130.41	0.91	1.61e-23	1.33e-22
ENSG00000008517	IL32	807.32	0.91	4.93e-13	1.92e-12
ENSG00000101132	PFDN4	315.47	0.91	1.36e-35	2.6e-34
ENSG00000100504	PYGL	1928.17	0.91	1.13e-13	4.59e-13
ENSG00000074047	GLI2	268.1	0.91	9.72e-11	3.18e-10
ENSG00000115457	IGFBP2	2624.74	0.91	4.64e-10	1.43e-09
ENSG00000130429	ARPC1B	1786.22	0.91	7.7e-25	6.99e-24
ENSG00000160932	LY6E	2423.31	0.91	1.61e-16	8.06e-16
ENSG00000007038	PRSS21	103.52	0.91	0.000136	0.000261
ENSG00000117016	RIMS3	210.58	0.91	1.35e-11	4.72e-11
ENSG00000167088	SNRPD1	874.79	0.91	2.49e-40	6.67e-39
ENSG00000143753	DEGS1	1217.18	0.91	2.07e-29	2.56e-28
ENSG00000198736	MSRB1	330.81	0.91	4.85e-23	3.85e-22
ENSG00000185803	SLC52A2	433.97	0.91	2.59e-28	2.94e-27
ENSG00000167772	ANGPTL4	293.37	0.91	1.03e-08	2.88e-08
ENSG00000108344	PSMD3	1737.17	0.91	3.14e-47	1.38e-45
ENSG00000123473	STIL	591.13	0.91	3.46e-42	1.05e-40
ENSG00000023909	GCLM	1216.04	0.91	6.42e-11	2.14e-10
ENSG00000175305	CCNE2	290.66	0.9	3.44e-25	3.2e-24
ENSG00000188883	KLRG2	184.14	0.9	1.56e-07	3.93e-07
ENSG00000159164	SV2A	121.71	0.9	2.33e-14	1e-13
ENSG00000138080	EMILIN1	538.78	0.9	7.92e-10	2.4e-09
ENSG00000146535	GNA12	915.07	0.9	6.92e-32	1.02e-30
ENSG00000184575	XPOT	3378.71	0.9	1.43e-50	8.35e-49
ENSG00000137404	NRM	149.23	0.9	5.29e-30	6.84e-29
ENSG00000162702	ZNF281	767.24	0.9	3.52e-54	2.75e-52
ENSG00000143520	FLG2	291.7	0.9	0.000427	0.000773
ENSG00000114416	FXR1	3880.73	0.9	3.16e-31	4.47e-30
ENSG00000108671	PSMD11	2193.88	0.9	5.14e-55	4.41e-53
ENSG00000073008	PVR	650.09	0.9	2.48e-42	7.65e-41
ENSG00000074800	ENO1	14912.5	0.9	2.86e-18	1.62e-17
ENSG00000115419	GLS	3817.79	0.9	9.04e-27	9.28e-26
ENSG00000163536	SERPINI1	205.04	0.9	7.54e-08	1.95e-07
ENSG00000213186	TRIM59	645.49	0.9	2.28e-20	1.5e-19
ENSG00000171492	LRRC8D	1173.14	0.9	5.57e-27	5.78e-26
ENSG00000108468	CBX1	1213.41	0.9	4.2e-48	1.99e-46
ENSG00000155438	NIFK	879.39	0.9	3.51e-34	6.1e-33
ENSG00000117906	RCN2	1441.45	0.9	2.48e-35	4.66e-34
ENSG00000139173	TMEM117	485.67	0.9	4.51e-27	4.72e-26
ENSG00000101474	APMAP	1329.8	0.9	2.88e-29	3.5e-28
ENSG00000172379	ARNT2	194.68	0.9	6.97e-11	2.31e-10
ENSG00000112208	BAG2	394.99	0.9	6.34e-24	5.39e-23
ENSG00000172322	CLEC12A	125.12	0.9	8.18e-16	3.91e-15
ENSG00000118655	DCLRE1B	185.09	0.9	1.43e-46	5.95e-45
ENSG00000154839	SKA1	279.01	0.9	7.55e-36	1.48e-34
ENSG00000185222	TCEAL9	597.22	0.89	1.52e-22	1.16e-21
ENSG00000175592	FOSL1	538.93	0.89	2.34e-05	4.83e-05
ENSG00000198056	PRIM1	216.82	0.89	4.14e-35	7.65e-34
ENSG00000065911	MTHFD2	1641.86	0.89	6.04e-30	7.77e-29
ENSG00000136193	SCRN1	1797.53	0.89	6.97e-43	2.23e-41
ENSG00000136603	SKIL	3658.3	0.89	7.1e-33	1.12e-31
ENSG00000124762	CDKN1A	2655.53	0.89	5.27e-13	2.04e-12
ENSG00000187840	EIF4EBP1	693.18	0.89	1.34e-14	5.84e-14
ENSG00000049541	RFC2	452.42	0.89	1.31e-40	3.57e-39
ENSG00000175793	SFN	11807.1	0.89	3.06e-06	6.89e-06
ENSG00000118200	CAMSAP2	2967.32	0.89	3.33e-46	1.34e-44
ENSG00000197345	MRPL21	442.65	0.89	2.82e-16	1.4e-15
ENSG00000111641	NOP2	880.06	0.89	9.95e-36	1.91e-34
ENSG00000163235	TGFA	1469.9	0.89	1.05e-11	3.71e-11
ENSG00000118971	CCND2	4397.08	0.89	3.77e-10	1.17e-09
ENSG00000100350	FOXRED2	449.5	0.89	3.97e-25	3.67e-24
ENSG00000163170	BOLA3	186.85	0.89	1.57e-30	2.1e-29
ENSG00000172336	POP7	295.98	0.89	1.37e-33	2.28e-32
ENSG00000113460	BRIX1	789.78	0.89	1.42e-37	3.17e-36
ENSG00000111581	NUP107	1292.85	0.89	1.14e-30	1.55e-29
ENSG00000127337	YEATS4	383.71	0.89	3.79e-17	1.99e-16
ENSG00000185306	C12orf56	152.88	0.88	8.56e-10	2.59e-09
ENSG00000124575	H1-3	1501.35	0.88	6.7e-15	2.98e-14
ENSG00000181610	MRPS23	475.27	0.88	1.48e-33	2.46e-32
ENSG00000156469	MTERF3	353.44	0.88	1.71e-38	4.08e-37
ENSG00000197479	PCDHB11	100.34	0.88	4.19e-11	1.41e-10
ENSG00000160326	SLC2A6	115.79	0.88	8.55e-13	3.26e-12
ENSG00000185585	OLFML2A	1233.79	0.88	6.2e-17	3.21e-16
ENSG00000130558	OLFM1	322.25	0.88	2.23e-06	5.07e-06
ENSG00000159167	STC1	421.28	0.88	2.8e-10	8.8e-10
ENSG00000033178	UBA6	4324.98	0.88	1.52e-26	1.53e-25
ENSG00000169242	EFNA1	908.91	0.88	9.4e-25	8.46e-24
ENSG00000165474	GJB2	6532.65	0.88	0.000226	0.000422
ENSG00000137547	MRPL15	656.97	0.88	4.18e-29	5.03e-28
ENSG00000135622	SEMA4F	205.59	0.88	2.39e-23	1.94e-22
ENSG00000173638	SLC19A1	196	0.88	1.23e-27	1.34e-26
ENSG00000129521	EGLN3	572.53	0.88	3.8e-06	8.45e-06
ENSG00000178919	FOXE1	1325.16	0.88	1.26e-07	3.19e-07
ENSG00000095209	TMEM38B	296.42	0.88	2.7e-23	2.19e-22
ENSG00000197279	ZNF165	139.81	0.88	1.2e-15	5.64e-15
ENSG00000075420	FNDC3B	4953.57	0.88	1.98e-27	2.13e-26
ENSG00000143324	XPR1	2131.06	0.88	5.07e-31	7.08e-30
ENSG00000060982	BCAT1	1696.52	0.88	1.11e-13	4.51e-13
ENSG00000119888	EPCAM	1712.35	0.88	8.44e-07	2e-06
ENSG00000137267	TUBB2A	948.16	0.88	5.8e-13	2.24e-12
ENSG00000197635	DPP4	369.28	0.88	3.33e-06	7.44e-06
ENSG00000163975	MELTF	623.05	0.88	4.73e-08	1.25e-07
ENSG00000175193	PARL	749	0.88	2.25e-36	4.56e-35
ENSG00000106367	AP1S1	438.42	0.87	5.32e-32	7.92e-31
ENSG00000105185	PDCD5	779.73	0.87	1.34e-31	1.95e-30
ENSG00000188522	FAM83G	2014.94	0.87	6.2e-11	2.06e-10
ENSG00000183853	KIRREL1	1336.77	0.87	3.35e-20	2.18e-19
ENSG00000132341	RAN	4235.75	0.87	7.55e-29	8.9e-28
ENSG00000214193	SH3D21	386.08	0.87	7.93e-16	3.79e-15
ENSG00000132517	SLC52A1	149.54	0.87	4.59e-17	2.4e-16
ENSG00000137310	TCF19	417.8	0.87	1.35e-27	1.46e-26
ENSG00000102144	PGK1	6801.74	0.87	3.29e-26	3.24e-25
ENSG00000107815	TWNK	249.15	0.87	1.79e-36	3.67e-35
ENSG00000165732	DDX21	4759.85	0.87	6.18e-27	6.39e-26
ENSG00000101825	MXRA5	3217.18	0.87	3.82e-10	1.19e-09
ENSG00000158714	SLAMF8	244.13	0.87	1.69e-11	5.84e-11
ENSG00000164934	DCAF13	1273.32	0.87	7.4e-37	1.57e-35
ENSG00000160883	HK3	101.54	0.87	1.68e-08	4.6e-08
ENSG00000129038	LOXL1	356.33	0.87	3.12e-14	1.33e-13
ENSG00000107130	NCS1	736.27	0.87	1.59e-30	2.13e-29
ENSG00000168061	SAC3D1	109.76	0.87	1.91e-33	3.14e-32
ENSG00000119231	SENP5	2413.16	0.87	4.51e-40	1.18e-38
ENSG00000116161	CACYBP	1248.59	0.87	2.18e-39	5.47e-38
ENSG00000163468	CCT3	3556.17	0.87	3.83e-39	9.48e-38
ENSG00000011105	TSPAN9	798.51	0.87	2.23e-29	2.75e-28
ENSG00000239789	MRPS17	332.31	0.87	2.1e-24	1.84e-23
ENSG00000134222	PSRC1	110.49	0.87	1.81e-22	1.38e-21
ENSG00000106624	AEBP1	3234.29	0.86	2.63e-08	7.04e-08
ENSG00000100031	GGT1	165.75	0.86	4.3e-14	1.81e-13
ENSG00000198435	NRARP	670.18	0.86	2.27e-10	7.2e-10
ENSG00000079616	KIF22	783.78	0.86	9.18e-49	4.62e-47
ENSG00000186407	CD300E	170.33	0.86	8.36e-12	2.97e-11
ENSG00000120327	PCDHB14	180.97	0.86	7.28e-16	3.49e-15
ENSG00000167962	ZNF598	819.16	0.86	1.05e-31	1.54e-30
ENSG00000170579	DLGAP1	267.37	0.86	6.99e-06	1.52e-05
ENSG00000146648	EGFR	10057.4	0.86	4.88e-14	2.04e-13
ENSG00000152413	HOMER1	526.43	0.86	4.43e-23	3.54e-22
ENSG00000178053	MLF1	523.21	0.86	2.01e-10	6.4e-10
ENSG00000131470	PSMC3IP	128.18	0.86	3.8e-37	8.22e-36
ENSG00000023608	SNAPC1	527.1	0.86	3.1e-37	6.73e-36
ENSG00000087245	MMP2	4384.77	0.86	9.68e-08	2.48e-07
ENSG00000059378	PARP12	1210.84	0.86	5.46e-24	4.66e-23
ENSG00000163882	POLR2H	731.89	0.86	7.59e-36	1.48e-34
ENSG00000101986	ABCD1	239.18	0.85	1.06e-20	7.12e-20
ENSG00000136122	BORA	356.42	0.85	7.38e-25	6.71e-24
ENSG00000135750	KCNK1	864.79	0.85	1.65e-19	1.03e-18
ENSG00000106462	EZH2	820.03	0.85	9.52e-20	5.99e-19
ENSG00000102024	PLS3	7402.21	0.85	5.87e-13	2.27e-12
ENSG00000178896	EXOSC4	218.14	0.85	2.15e-31	3.08e-30
ENSG00000041802	LSG1	1779.02	0.85	4.55e-26	4.43e-25
ENSG00000101182	PSMA7	2006.88	0.85	3.62e-35	6.71e-34
ENSG00000138018	SELENOI	2433.23	0.85	1.45e-22	1.11e-21
ENSG00000196428	TSC22D2	2089.85	0.85	3.89e-20	2.51e-19
ENSG00000112290	WASF1	266.35	0.85	1.26e-14	5.5e-14
ENSG00000141401	IMPA2	1011.32	0.85	7.39e-14	3.05e-13
ENSG00000121207	LRAT	124.19	0.85	1.4e-11	4.89e-11
ENSG00000162073	PAQR4	303.98	0.85	1.67e-23	1.38e-22
ENSG00000109107	ALDOC	353.08	0.85	6.77e-14	2.8e-13
ENSG00000099942	CRKL	2636.15	0.85	5.06e-44	1.74e-42
ENSG00000115946	PNO1	603.41	0.85	4.34e-42	1.31e-40
ENSG00000141384	TAF4B	543.04	0.85	4.86e-16	2.36e-15
ENSG00000169047	IRS1	1247.59	0.85	3.36e-14	1.43e-13
ENSG00000165501	LRR1	203.57	0.85	5.42e-37	1.16e-35
ENSG00000112033	PPARD	1019.98	0.85	7.06e-16	3.39e-15
ENSG00000140105	WARS1	3755.05	0.85	5.84e-08	1.52e-07
ENSG00000176105	YES1	2935.35	0.85	7.08e-25	6.45e-24
ENSG00000122786	CALD1	4816.56	0.84	3.35e-14	1.42e-13
ENSG00000173852	DPY19L1	915.51	0.84	3.94e-23	3.16e-22
ENSG00000184678	H2BC21	1728.59	0.84	1.75e-30	2.33e-29
ENSG00000111716	LDHB	3733	0.84	3.81e-20	2.46e-19
ENSG00000181744	DIPK2A	1550.81	0.84	5.64e-12	2.03e-11
ENSG00000240065	PSMB9	667.3	0.84	1.5e-12	5.61e-12
ENSG00000040275	SPDL1	341.88	0.84	4.03e-34	6.93e-33
ENSG00000170835	CEL	228.37	0.84	0.000169	0.000321
ENSG00000062822	POLD1	405.09	0.84	2.55e-38	6.02e-37
ENSG00000110446	SLC15A3	361.6	0.84	2.82e-15	1.29e-14
ENSG00000198792	TMEM184B	1013.91	0.84	2.96e-32	4.49e-31
ENSG00000144847	IGSF11	137.61	0.84	5.51e-07	1.33e-06
ENSG00000135636	DYSF	582.54	0.84	4.42e-11	1.48e-10
ENSG00000072195	SPEG	379.02	0.84	3.79e-09	1.09e-08
ENSG00000179041	RRS1	333.52	0.84	6.45e-31	8.95e-30
ENSG00000173465	ZNRD2	223.69	0.84	7.35e-28	8.11e-27
ENSG00000177150	FAM210A	521.39	0.84	9.77e-27	9.98e-26
ENSG00000168411	RFWD3	1189.03	0.84	2.09e-49	1.11e-47
ENSG00000012232	EXTL3	1222.81	0.84	6.15e-36	1.21e-34
ENSG00000137975	CLCA2	10603.2	0.84	4.94e-06	1.09e-05
ENSG00000147697	GSDMC	1202.85	0.84	5.53e-07	1.33e-06
ENSG00000071054	MAP4K4	4098.38	0.84	2.45e-34	4.28e-33
ENSG00000120334	CENPL	262.15	0.83	8.89e-48	4.09e-46
ENSG00000151692	RNF144A	618.73	0.83	3.01e-20	1.96e-19
ENSG00000180739	S1PR5	193.53	0.83	7.79e-11	2.57e-10
ENSG00000000460	C1orf112	428.93	0.83	2.28e-34	4e-33
ENSG00000206075	SERPINB5	8298.22	0.83	1.5e-07	3.79e-07
ENSG00000137177	KIF13A	3130.98	0.83	2.17e-31	3.1e-30
ENSG00000151694	ADAM17	2247.36	0.83	3.07e-41	8.81e-40
ENSG00000177565	TBL1XR1	8496.83	0.83	2.86e-21	2.01e-20
ENSG00000116962	NID1	1590.53	0.83	1.85e-09	5.46e-09
ENSG00000129810	SGO1	173.13	0.83	6.5e-19	3.85e-18
ENSG00000170802	FOXN2	1298.46	0.83	4.91e-24	4.2e-23
ENSG00000174607	UGT8	404.5	0.83	4.79e-06	1.06e-05
ENSG00000140450	ARRDC4	1050.78	0.83	1.8e-12	6.7e-12
ENSG00000206503	HLA-A	8721.26	0.83	8.69e-16	4.14e-15
ENSG00000135094	SDS	135.15	0.83	3.31e-25	3.08e-24
ENSG00000178381	ZFAND2A	261.83	0.83	2.79e-17	1.48e-16
ENSG00000183765	CHEK2	368.23	0.83	1.22e-37	2.73e-36
ENSG00000124785	NRN1	172.27	0.83	7.88e-07	1.87e-06
ENSG00000240849	TMEM189	1115.21	0.83	1.59e-30	2.13e-29
ENSG00000175197	DDIT3	334.11	0.83	9.09e-20	5.73e-19
ENSG00000141682	PMAIP1	552.8	0.83	1.39e-10	4.5e-10
ENSG00000182004	SNRPE	696.86	0.83	4.84e-31	6.77e-30
ENSG00000163013	FBXO41	286.9	0.82	6.11e-18	3.38e-17
ENSG00000189159	JPT1	1470.08	0.82	3.93e-16	1.93e-15
ENSG00000164758	MED30	226.6	0.82	2.56e-34	4.47e-33
ENSG00000134278	SPIRE1	730.85	0.82	6.47e-19	3.83e-18
ENSG00000119699	TGFB3	506.94	0.82	9.71e-10	2.92e-09
ENSG00000178726	THBD	1352.73	0.82	5.14e-07	1.24e-06
ENSG00000062716	VMP1	12024.8	0.82	5.36e-18	2.98e-17
ENSG00000168615	ADAM9	4308.15	0.82	9.36e-24	7.89e-23
ENSG00000160360	GPSM1	283.44	0.82	5.78e-16	2.79e-15
ENSG00000138035	PNPT1	1258.61	0.82	1.16e-31	1.69e-30
ENSG00000101190	TCFL5	313.06	0.82	9.82e-38	2.22e-36
ENSG00000142173	COL6A2	7125.2	0.82	1.85e-08	5.05e-08
ENSG00000155090	KLF10	1714.86	0.82	1.14e-17	6.22e-17
ENSG00000133422	MORC2	1175.78	0.82	2.07e-61	3.14e-59
ENSG00000182628	SKA2	747.46	0.82	3.72e-29	4.5e-28
ENSG00000120889	TNFRSF10B	1447.98	0.82	3.82e-25	3.53e-24
ENSG00000030110	BAK1	456.86	0.82	3.01e-18	1.7e-17
ENSG00000151914	DST	36691.5	0.82	6.79e-17	3.51e-16
ENSG00000164970	FAM219A	375.49	0.82	1.03e-22	8.03e-22
ENSG00000133619	KRBA1	239.15	0.82	1.62e-29	2.01e-28
ENSG00000178718	RPP25	256.88	0.82	1.05e-18	6.11e-18
ENSG00000132481	TRIM47	459.19	0.82	3.18e-19	1.93e-18
ENSG00000163960	UBXN7	3060.85	0.82	6.57e-38	1.51e-36
ENSG00000144045	DQX1	132.93	0.82	7.5e-10	2.28e-09
ENSG00000183688	RFLNB	296.82	0.82	3.11e-18	1.76e-17
ENSG00000122966	CIT	985.68	0.82	9.11e-26	8.75e-25
ENSG00000114279	FGF12	155.71	0.82	1.07e-05	2.27e-05
ENSG00000143321	HDGF	4478.78	0.82	6.95e-41	1.94e-39
ENSG00000145794	MEGF10	251.88	0.82	0.000135	0.000259
ENSG00000122863	CHST3	956.56	0.82	2.2e-19	1.35e-18
ENSG00000103313	MEFV	176.1	0.82	5.84e-18	3.24e-17
ENSG00000213190	MLLT11	340.33	0.82	4.64e-16	2.26e-15
ENSG00000086991	NOX4	254.5	0.82	6.2e-08	1.61e-07
ENSG00000017260	ATP2C1	3493.58	0.82	1.37e-61	2.13e-59
ENSG00000174744	BRMS1	624.03	0.82	6.41e-34	1.09e-32
ENSG00000177380	PPFIA3	273.47	0.82	4.53e-14	1.9e-13
ENSG00000109861	CTSC	5601.36	0.81	2.47e-22	1.87e-21
ENSG00000058804	NDC1	1002.31	0.81	9.23e-33	1.44e-31
ENSG00000157570	TSPAN18	336.08	0.81	1.2e-07	3.06e-07
ENSG00000103888	CEMIP	1388.64	0.81	5.39e-10	1.66e-09
ENSG00000144036	EXOC6B	2948.6	0.81	2.56e-28	2.91e-27
ENSG00000108960	MMD	296.44	0.81	5.27e-14	2.2e-13
ENSG00000134202	GSTM3	1202.25	0.81	1.16e-05	2.47e-05
ENSG00000076706	MCAM	1323.61	0.81	1.36e-13	5.48e-13
ENSG00000037897	METTL1	199.54	0.81	1.58e-36	3.25e-35
ENSG00000170113	NIPA1	756.94	0.81	7.1e-29	8.38e-28
ENSG00000166681	BEX3	702.21	0.81	1.63e-23	1.34e-22
ENSG00000162377	COA7	269.5	0.81	3.22e-40	8.58e-39
ENSG00000108010	GLRX3	1335.52	0.81	7.52e-31	1.04e-29
ENSG00000151746	BICD1	585.72	0.81	1.09e-17	5.96e-17
ENSG00000130816	DNMT1	1921.8	0.81	1.34e-48	6.63e-47
ENSG00000142089	IFITM3	2921.95	0.81	1.85e-10	5.93e-10
ENSG00000128656	CHN1	302.67	0.81	2.03e-18	1.16e-17
ENSG00000129194	SOX15	358.27	0.81	5.7e-09	1.62e-08
ENSG00000037474	NSUN2	1971.55	0.81	9.75e-46	3.8e-44
ENSG00000197355	UAP1L1	359.61	0.81	3.25e-25	3.02e-24
ENSG00000153317	ASAP1	1875.38	0.81	3.1e-42	9.45e-41
ENSG00000130589	HELZ2	1936.87	0.81	3.66e-14	1.55e-13
ENSG00000165724	ZMYND19	370.62	0.81	4.85e-32	7.25e-31
ENSG00000153310	CYRIB	1848.19	0.81	2.73e-36	5.49e-35
ENSG00000164086	DUSP7	1329.59	0.81	6.83e-10	2.08e-09
ENSG00000181381	DDX60L	2279.68	0.8	5.56e-15	2.49e-14
ENSG00000196411	EPHB4	1626.84	0.8	4.17e-26	4.07e-25
ENSG00000106683	LIMK1	818.31	0.8	7.05e-56	6.28e-54
ENSG00000134294	SLC38A2	13816.5	0.8	9.7e-19	5.68e-18
ENSG00000182871	COL18A1	2766.74	0.8	3.89e-14	1.64e-13
ENSG00000114450	GNB4	1010.89	0.8	1.83e-23	1.5e-22
ENSG00000008735	MAPK8IP2	142.17	0.8	3.86e-08	1.02e-07
ENSG00000137168	PPIL1	488.76	0.8	5.98e-36	1.18e-34
ENSG00000041357	PSMA4	1848.5	0.8	2.03e-34	3.57e-33
ENSG00000096384	HSP90AB1	15166.7	0.8	3.63e-41	1.03e-39
ENSG00000132603	NIP7	678.05	0.8	1.46e-29	1.83e-28
ENSG00000121644	DESI2	1457.04	0.8	8.78e-38	2e-36
ENSG00000158710	TAGLN2	5893.03	0.8	2.44e-33	3.98e-32
ENSG00000100221	JOSD1	1409.66	0.8	1.48e-43	4.93e-42
ENSG00000116871	MAP7D1	2125.82	0.8	6.32e-13	2.44e-12
ENSG00000152229	PSTPIP2	413.27	0.8	2.64e-18	1.5e-17
ENSG00000159335	PTMS	1236.39	0.8	3.65e-10	1.13e-09
ENSG00000117595	IRF6	5845.49	0.8	7.16e-13	2.75e-12
ENSG00000148572	NRBF2	540.88	0.8	1.7e-23	1.4e-22
ENSG00000164754	RAD21	4625.8	0.8	3.02e-44	1.06e-42
ENSG00000087086	FTL	14940.8	0.8	1.92e-15	8.89e-15
ENSG00000162302	RPS6KA4	916.08	0.8	1.35e-18	7.83e-18
ENSG00000111669	TPI1	6551.96	0.8	2.33e-18	1.33e-17
ENSG00000119326	CTNNAL1	865.01	0.8	2.12e-11	7.29e-11
ENSG00000185900	POMK	501.44	0.8	2.3e-30	3.06e-29
ENSG00000164933	SLC25A32	772.3	0.8	6.85e-37	1.46e-35
ENSG00000149636	DSN1	442.56	0.79	3.02e-37	6.55e-36
ENSG00000137868	STRA6	157.8	0.79	3.96e-09	1.14e-08
ENSG00000138646	HERC5	621.03	0.79	1.32e-12	4.96e-12
ENSG00000184985	SORCS2	195.28	0.79	2.31e-07	5.73e-07
ENSG00000131462	TUBG1	477.84	0.79	1.21e-37	2.71e-36
ENSG00000127955	GNAI1	1109.43	0.79	4.95e-20	3.17e-19
ENSG00000159055	MIS18A	183.58	0.79	6.42e-33	1.01e-31
ENSG00000130489	SCO2	346.75	0.79	1.12e-13	4.55e-13
ENSG00000106799	TGFBR1	2637.27	0.79	1.1e-30	1.5e-29
ENSG00000065600	PACC1	279.6	0.79	9.67e-30	1.22e-28
ENSG00000133818	RRAS2	829.54	0.79	9.09e-28	9.95e-27
ENSG00000014138	POLA2	500.88	0.79	7.2e-43	2.29e-41
ENSG00000123643	SLC36A1	597.15	0.79	5.04e-31	7.03e-30
ENSG00000092969	TGFB2	454.97	0.79	3.86e-07	9.41e-07
ENSG00000020256	ZFP64	648.84	0.79	6.37e-46	2.53e-44
ENSG00000084774	CAD	1459.18	0.79	1.06e-41	3.13e-40
ENSG00000114867	EIF4G1	11837.9	0.79	1.87e-34	3.29e-33
ENSG00000132661	NXT1	254.45	0.79	1.3e-28	1.51e-27
ENSG00000066084	DIP2B	4236.17	0.79	5.09e-26	4.95e-25
ENSG00000198018	ENTPD7	1053.67	0.79	2.3e-22	1.75e-21
ENSG00000134986	NREP	1311.66	0.79	5.15e-33	8.19e-32
ENSG00000134308	YWHAQ	5468.71	0.79	1.62e-33	2.68e-32
ENSG00000265817	FSBP	127.55	0.79	6.8e-15	3.03e-14
ENSG00000114209	PDCD10	1472.98	0.79	1.17e-23	9.74e-23
ENSG00000174791	RIN1	325.53	0.79	4.19e-13	1.64e-12
ENSG00000107937	GTPBP4	1373.53	0.78	4.24e-32	6.36e-31
ENSG00000162639	HENMT1	154.94	0.78	2.34e-12	8.64e-12
ENSG00000113407	TARS1	3219.92	0.78	7.11e-27	7.34e-26
ENSG00000104892	KLC3	396.34	0.78	3.73e-12	1.36e-11
ENSG00000188191	PRKAR1B	250.75	0.78	3.73e-19	2.25e-18
ENSG00000156384	SFR1	182.6	0.78	1.14e-23	9.56e-23
ENSG00000160691	SHC1	2517.95	0.78	1.6e-29	1.99e-28
ENSG00000117877	CD3EAP	250.12	0.78	3.1e-42	9.44e-41
ENSG00000257923	CUX1	3745.66	0.78	3.78e-28	4.25e-27
ENSG00000109101	FOXN1	279.37	0.78	9.43e-05	0.000183
ENSG00000100479	POLE2	223.85	0.78	6.87e-25	6.27e-24
ENSG00000127922	SEM1	1175.59	0.78	6.8e-32	1.01e-30
ENSG00000225697	SLC26A6	283.02	0.78	1.48e-30	2e-29
ENSG00000115484	CCT4	3081.53	0.78	1.57e-34	2.79e-33
ENSG00000180530	NRIP1	3498.38	0.78	3.21e-19	1.94e-18
ENSG00000137574	TGS1	1148.98	0.78	1.71e-48	8.36e-47
ENSG00000127947	PTPN12	2552.51	0.78	1.13e-25	1.08e-24
ENSG00000135763	URB2	571.42	0.78	4.53e-27	4.74e-26
ENSG00000175792	RUVBL1	995.56	0.78	8.75e-27	9e-26
ENSG00000196976	LAGE3	124.04	0.78	1.14e-17	6.23e-17
ENSG00000185480	PARPBP	387.3	0.78	9.04e-20	5.7e-19
ENSG00000104368	PLAT	1229.05	0.78	5.12e-08	1.34e-07
ENSG00000137672	TRPC6	194.53	0.78	1.73e-15	8.06e-15
ENSG00000172757	CFL1	5596.12	0.77	3.93e-29	4.74e-28
ENSG00000135245	HILPDA	309.42	0.77	1.27e-08	3.52e-08
ENSG00000103495	MAZ	1684.47	0.77	1.6e-30	2.14e-29
ENSG00000100029	PES1	1096.55	0.77	2.01e-44	7.15e-43
ENSG00000146143	PRIM2	535.87	0.77	2.44e-35	4.59e-34
ENSG00000189057	FAM111B	717.11	0.77	2.22e-28	2.54e-27
ENSG00000189433	GJB4	191.79	0.77	1.43e-08	3.93e-08
ENSG00000135862	LAMC1	5538.35	0.77	8.52e-24	7.21e-23
ENSG00000150630	VEGFC	239.28	0.77	2.05e-06	4.69e-06
ENSG00000117411	B4GALT2	680.52	0.77	9.28e-37	1.95e-35
ENSG00000145685	LHFPL2	1279.58	0.77	5.46e-24	4.66e-23
ENSG00000163428	LRRC58	2271.16	0.77	2.66e-40	7.1e-39
ENSG00000111424	VDR	692.19	0.77	2.85e-12	1.04e-11
ENSG00000214595	EML6	734.41	0.77	4.63e-10	1.43e-09
ENSG00000197249	SERPINA1	450.09	0.77	2.61e-08	7e-08
ENSG00000137094	DNAJB5	287.29	0.77	3.92e-14	1.65e-13
ENSG00000135838	NPL	955.69	0.77	3.46e-16	1.7e-15
ENSG00000167695	TLCD3A	486.12	0.77	4.26e-22	3.17e-21
ENSG00000128245	YWHAH	1515.54	0.77	1.88e-47	8.47e-46
ENSG00000117395	EBNA1BP2	816.55	0.77	1.09e-35	2.09e-34
ENSG00000130520	LSM4	799.95	0.77	2.73e-35	5.11e-34
ENSG00000113569	NUP155	1929.35	0.77	1.98e-35	3.73e-34
ENSG00000148229	POLE3	846.88	0.77	4.93e-37	1.05e-35
ENSG00000130204	TOMM40	949.9	0.77	6.55e-30	8.42e-29
ENSG00000124571	XPO5	1560.5	0.77	2.09e-42	6.46e-41
ENSG00000139343	SNRPF	617.64	0.76	2.82e-18	1.6e-17
ENSG00000108829	LRRC59	2280.98	0.76	3.64e-32	5.49e-31
ENSG00000163811	WDR43	2093.51	0.76	3e-33	4.85e-32
ENSG00000006625	GGCT	918.31	0.76	2.34e-18	1.33e-17
ENSG00000140961	OSGIN1	242.44	0.76	3.84e-08	1.02e-07
ENSG00000121879	PIK3CA	2339.92	0.76	3.2e-19	1.94e-18
ENSG00000072864	NDE1	1076.1	0.76	1.8e-47	8.1e-46
ENSG00000111371	SLC38A1	6263.85	0.76	4.03e-23	3.23e-22
ENSG00000156795	WDYHV1	210.79	0.76	2.09e-33	3.43e-32
ENSG00000055332	EIF2AK2	4414.42	0.76	6.74e-26	6.52e-25
ENSG00000172216	CEBPB	1432.43	0.76	1.39e-09	4.12e-09
ENSG00000213551	DNAJC9	686.46	0.76	2.59e-37	5.69e-36
ENSG00000082641	NFE2L1	5757.19	0.76	3.48e-39	8.67e-38
ENSG00000154917	RAB6B	254.76	0.76	2.46e-06	5.59e-06
ENSG00000125870	SNRPB2	635.28	0.76	1.68e-31	2.43e-30
ENSG00000125675	GRIA3	109.41	0.76	1.41e-08	3.89e-08
ENSG00000152402	GUCY1A2	458.66	0.76	3.29e-08	8.77e-08
ENSG00000123213	NLN	735.32	0.76	8.69e-31	1.2e-29
ENSG00000106588	PSMA2	1527.53	0.76	3.27e-22	2.45e-21
ENSG00000096092	TMEM14A	436.29	0.76	1.11e-12	4.21e-12
ENSG00000124795	DEK	3855.59	0.75	1.08e-31	1.58e-30
ENSG00000126262	FFAR2	103.85	0.75	4.11e-14	1.73e-13
ENSG00000075643	MOCOS	475.24	0.75	3.75e-14	1.59e-13
ENSG00000116062	MSH6	2323.17	0.75	1.37e-33	2.28e-32
ENSG00000156876	SASS6	370.73	0.75	1.02e-30	1.4e-29
ENSG00000151287	TEX30	123.67	0.75	2.19e-20	1.44e-19
ENSG00000185567	AHNAK2	15702.2	0.75	7.35e-09	2.07e-08
ENSG00000141570	CBX8	106.03	0.75	7.63e-23	5.97e-22
ENSG00000109790	KLHL5	1221.43	0.75	1.22e-27	1.33e-26
ENSG00000152104	PTPN14	3940.15	0.75	2.79e-29	3.4e-28
ENSG00000136514	RTP4	257.64	0.75	3.54e-09	1.02e-08
ENSG00000143479	DYRK3	239.08	0.75	1.81e-13	7.24e-13
ENSG00000180596	H2BC4	1685.51	0.75	5.54e-17	2.88e-16
ENSG00000144959	NCEH1	771.61	0.75	2.95e-14	1.26e-13
ENSG00000197461	PDGFA	451.17	0.75	5.46e-19	3.25e-18
ENSG00000124784	RIOK1	711.8	0.75	4.56e-28	5.1e-27
ENSG00000183684	ALYREF	840.91	0.75	2.58e-21	1.82e-20
ENSG00000176853	FAM91A1	2841.33	0.75	4.12e-47	1.8e-45
ENSG00000101888	NXT2	381.66	0.75	1.99e-17	1.07e-16
ENSG00000167996	FTH1	15408.5	0.74	7.71e-22	5.61e-21
ENSG00000111052	LIN7A	134.98	0.74	2.2e-06	5.01e-06
ENSG00000184117	NIPSNAP1	636.33	0.74	1.21e-29	1.53e-28
ENSG00000176463	SLCO3A1	1197.5	0.74	4.06e-14	1.71e-13
ENSG00000197405	C5AR1	291.31	0.74	3.45e-11	1.17e-10
ENSG00000128708	HAT1	1015.9	0.74	4.8e-49	2.47e-47
ENSG00000147592	LACTB2	253.96	0.74	7.3e-29	8.6e-28
ENSG00000155760	FZD7	429.38	0.74	8.97e-07	2.12e-06
ENSG00000127314	RAP1B	3689.91	0.74	1.95e-21	1.38e-20
ENSG00000043093	DCUN1D1	2547.61	0.74	4.95e-22	3.67e-21
ENSG00000234745	HLA-B	9760.85	0.74	8.7e-08	2.24e-07
ENSG00000163565	IFI16	6537.94	0.74	3.24e-25	3.01e-24
ENSG00000163714	U2SURP	5013.5	0.74	1.93e-28	2.22e-27
ENSG00000158220	ESYT3	237.89	0.74	4.8e-11	1.61e-10
ENSG00000135624	CCT7	3114.87	0.74	4.86e-36	9.61e-35
ENSG00000179958	DCTPP1	319.65	0.74	1.45e-24	1.29e-23
ENSG00000128626	MRPS12	376.55	0.74	1.82e-24	1.6e-23
ENSG00000115170	ACVR1	801.34	0.74	2.19e-32	3.36e-31
ENSG00000167325	RRM1	1946.69	0.74	3.44e-20	2.23e-19
ENSG00000162851	TFB2M	323.06	0.74	2.64e-30	3.49e-29
ENSG00000143507	DUSP10	511.1	0.74	2.4e-12	8.87e-12
ENSG00000162711	NLRP3	197.7	0.74	3.64e-07	8.89e-07
ENSG00000174109	C16orf91	144.51	0.73	2.18e-28	2.51e-27
ENSG00000153976	HS3ST3A1	175.19	0.73	7.89e-05	0.000155
ENSG00000184216	IRAK1	1924.42	0.73	6.1e-29	7.24e-28
ENSG00000115902	SLC1A4	1529.64	0.73	4.98e-14	2.08e-13
ENSG00000165029	ABCA1	3906.15	0.73	1.25e-15	5.9e-15
ENSG00000139233	LLPH	510.1	0.73	5.5e-29	6.55e-28
ENSG00000137309	HMGA1	2417.05	0.73	8.92e-11	2.93e-10
ENSG00000180370	PAK2	3520.99	0.73	1.49e-37	3.3e-36
ENSG00000184207	PGP	217.52	0.73	2.86e-30	3.77e-29
ENSG00000113356	POLR3G	197.24	0.73	1.6e-15	7.48e-15
ENSG00000198053	SIRPA	1107.72	0.73	5.27e-12	1.9e-11
ENSG00000151725	CENPU	381.71	0.73	2.14e-10	6.8e-10
ENSG00000171812	COL8A2	384.15	0.73	7.73e-09	2.18e-08
ENSG00000183671	GPR1	108	0.73	1.14e-07	2.91e-07
ENSG00000175324	LSM1	443.13	0.73	4.29e-20	2.76e-19
ENSG00000204103	MAFB	1320.34	0.73	9.22e-10	2.78e-09
ENSG00000163558	PRKCI	2466.92	0.73	8.69e-21	5.87e-20
ENSG00000162757	C1orf74	289.32	0.73	8.65e-08	2.22e-07
ENSG00000109881	CCDC34	187.02	0.73	2.11e-15	9.72e-15
ENSG00000204267	TAP2	1710.01	0.73	1.41e-14	6.16e-14
ENSG00000138031	ADCY3	1161.56	0.73	8.43e-26	8.11e-25
ENSG00000241484	ARHGAP8	344.63	0.73	8.73e-13	3.33e-12
ENSG00000070961	ATP2B1	2821.28	0.73	2.1e-15	9.69e-15
ENSG00000198836	OPA1	3770.59	0.73	4.5e-27	4.71e-26
ENSG00000118194	TNNT2	164.07	0.73	6.21e-07	1.49e-06
ENSG00000138658	ZGRF1	523.41	0.73	2.33e-26	2.31e-25
ENSG00000054277	OPN3	263.6	0.73	5.32e-17	2.77e-16
ENSG00000100401	RANGAP1	1921.86	0.73	1.98e-24	1.74e-23
ENSG00000054967	RELT	402.69	0.73	8.5e-13	3.25e-12
ENSG00000141858	SAMD1	488.05	0.73	2.51e-23	2.04e-22
ENSG00000074590	NUAK1	661.76	0.72	1.04e-10	3.41e-10
ENSG00000140859	KIFC3	1122.9	0.72	2.25e-15	1.04e-14
ENSG00000103335	PIEZO1	2694.59	0.72	1.04e-18	6.04e-18
ENSG00000013573	DDX11	655.24	0.72	3.04e-16	1.5e-15
ENSG00000179051	RCC2	3447.71	0.72	2.26e-33	3.69e-32
ENSG00000104856	RELB	406.51	0.72	4.27e-14	1.79e-13
ENSG00000145014	TMEM44	429.05	0.72	1.1e-10	3.59e-10
ENSG00000175768	TOMM5	759.46	0.72	1.92e-21	1.36e-20
ENSG00000128335	APOL2	1115.44	0.72	1.33e-14	5.8e-14
ENSG00000111445	RFC5	555.15	0.72	1.11e-32	1.72e-31
ENSG00000182117	NOP10	651.44	0.72	2.99e-15	1.37e-14
ENSG00000177494	ZBED2	258.79	0.72	0.000105	0.000203
ENSG00000143387	CTSK	1488.5	0.72	6.54e-08	1.7e-07
ENSG00000058866	DGKG	201.64	0.72	7.17e-09	2.02e-08
ENSG00000112242	E2F3	574.76	0.72	9.58e-37	2.01e-35
ENSG00000173193	PARP14	7395.19	0.72	2.43e-12	8.97e-12
ENSG00000169851	PCDH7	1377.09	0.72	4.86e-06	1.07e-05
ENSG00000100916	BRMS1L	307.11	0.72	8.33e-23	6.51e-22
ENSG00000138496	PARP9	2930.08	0.72	2.47e-12	9.09e-12
ENSG00000147044	CASK	2011.3	0.72	1.04e-27	1.13e-26
ENSG00000164251	F2RL1	653.24	0.72	2.91e-08	7.76e-08
ENSG00000100311	PDGFB	251.91	0.72	1.8e-12	6.71e-12
ENSG00000101346	POFUT1	1316.05	0.72	1.6e-43	5.3e-42
ENSG00000179886	TIGD5	184.04	0.72	4.2e-27	4.42e-26
ENSG00000136859	ANGPTL2	772.62	0.72	3.46e-09	9.99e-09
ENSG00000101367	MAPRE1	2308.51	0.72	1.25e-45	4.83e-44
ENSG00000152894	PTPRK	3706.75	0.72	4e-23	3.21e-22
ENSG00000039560	RAI14	1717.03	0.72	1.99e-13	7.96e-13
ENSG00000148942	SLC5A12	197.41	0.72	8.95e-17	4.58e-16
ENSG00000142185	TRPM2	229.59	0.72	8.85e-12	3.13e-11
ENSG00000011600	TYROBP	268.9	0.72	1.38e-09	4.1e-09
ENSG00000141076	UTP4	707.83	0.72	6.4e-33	1.01e-31
ENSG00000126821	SGPP1	386.58	0.71	4.07e-11	1.37e-10
ENSG00000100028	SNRPD3	1449.5	0.71	7.86e-30	1e-28
ENSG00000178209	PLEC	22310.7	0.71	4.01e-15	1.82e-14
ENSG00000172292	CERS6	2755.15	0.71	1.84e-17	9.9e-17
ENSG00000004478	FKBP4	2414.93	0.71	3.06e-15	1.4e-14
ENSG00000188910	GJB3	856.87	0.71	8.01e-08	2.06e-07
ENSG00000118257	NRP2	1745.11	0.71	8.65e-13	3.3e-12
ENSG00000122068	FYTTD1	2780.03	0.71	1.31e-27	1.42e-26
ENSG00000106105	GARS1	2354.46	0.71	2.46e-21	1.74e-20
ENSG00000143621	ILF2	2594.1	0.71	8.28e-36	1.61e-34
ENSG00000165661	QSOX2	505.05	0.71	4.88e-28	5.44e-27
ENSG00000059804	SLC2A3	1027.76	0.71	3.75e-09	1.08e-08
ENSG00000134602	STK26	721.12	0.71	3.58e-15	1.62e-14
ENSG00000177674	AGTRAP	397.13	0.71	3.26e-18	1.84e-17
ENSG00000065308	TRAM2	1353.14	0.71	2.28e-17	1.22e-16
ENSG00000106263	EIF3B	3709.36	0.71	8.32e-35	1.51e-33
ENSG00000163584	RPL22L1	751.92	0.71	1.63e-12	6.11e-12
ENSG00000053372	MRTO4	634.44	0.71	9.5e-25	8.53e-24
ENSG00000079462	PAFAH1B3	186.43	0.71	1.24e-17	6.72e-17
ENSG00000146112	PPP1R18	1199.4	0.71	4.24e-13	1.66e-12
ENSG00000100263	RHBDD3	263.62	0.71	1.3e-27	1.41e-26
ENSG00000124787	RPP40	141.24	0.71	3.89e-15	1.76e-14
ENSG00000136026	CKAP4	2580.39	0.71	2.56e-20	1.67e-19
ENSG00000063660	GPC1	2917.75	0.71	3.47e-13	1.37e-12
ENSG00000188483	IER5L	265.4	0.71	1.76e-12	6.56e-12
ENSG00000100906	NFKBIA	3521.65	0.71	6.29e-14	2.61e-13
ENSG00000089006	SNX5	2381.99	0.71	5.19e-30	6.71e-29
ENSG00000119203	CPSF3	903.9	0.71	2.83e-35	5.29e-34
ENSG00000140511	HAPLN3	350.03	0.71	3.05e-13	1.21e-12
ENSG00000068079	IFI35	403.29	0.71	7.28e-11	2.4e-10
ENSG00000128791	TWSG1	1212.04	0.71	1.64e-23	1.35e-22
ENSG00000143401	ANP32E	1398.66	0.71	6.51e-27	6.73e-26
ENSG00000134755	DSC2	15057	0.71	0.00053	0.000948
ENSG00000165689	ENTR1	531.37	0.71	4.63e-40	1.21e-38
ENSG00000131351	HAUS8	179.11	0.71	1.41e-43	4.73e-42
ENSG00000160877	NACC1	1190.39	0.71	3.32e-19	2.01e-18
ENSG00000106086	PLEKHA8	733.41	0.71	9.85e-34	1.66e-32
ENSG00000196262	PPIA	13518.9	0.71	1e-15	4.75e-15
ENSG00000168883	USP39	930.39	0.71	5.57e-50	3.09e-48
ENSG00000154065	ANKRD29	320.81	0.7	1.84e-07	4.6e-07
ENSG00000080824	HSP90AA1	20817.4	0.7	7.03e-19	4.15e-18
ENSG00000113368	LMNB1	885.09	0.7	1.5e-15	7.03e-15
ENSG00000143942	CHAC2	109.54	0.7	2.01e-15	9.31e-15
ENSG00000135077	HAVCR2	267.33	0.7	2.19e-12	8.12e-12
ENSG00000123908	AGO2	1538.13	0.7	8.91e-39	2.16e-37
ENSG00000163563	MNDA	283.43	0.7	1.28e-07	3.25e-07
ENSG00000175334	BANF1	652	0.7	1.03e-21	7.43e-21
ENSG00000164176	EDIL3	687.89	0.7	5.27e-08	1.38e-07
ENSG00000114125	RNF7	1159.84	0.7	1.53e-20	1.01e-19
ENSG00000181788	SIAH2	1119.35	0.7	7.32e-16	3.51e-15
ENSG00000181449	SOX2	1896.84	0.7	4.91e-05	9.85e-05
ENSG00000143067	ZNF697	298.93	0.7	3.64e-13	1.43e-12
ENSG00000175183	CSRP2	1077.07	0.7	2.32e-15	1.06e-14
ENSG00000180447	GAS1	390.56	0.7	2.89e-05	5.9e-05
ENSG00000119714	GPR68	284.46	0.7	2.19e-10	6.95e-10
ENSG00000161057	PSMC2	1408.13	0.7	1.15e-35	2.21e-34
ENSG00000160688	FLAD1	623.07	0.7	6.56e-46	2.6e-44
ENSG00000118939	UCHL3	509.97	0.7	3.95e-15	1.79e-14
ENSG00000181104	F2R	898.14	0.7	4.08e-13	1.6e-12
ENSG00000131398	KCNC3	129.26	0.7	2.05e-05	4.26e-05
ENSG00000163803	PLB1	216.72	0.7	9.67e-09	2.7e-08
ENSG00000179950	PUF60	1406.04	0.7	3.62e-35	6.71e-34
ENSG00000164543	STK17A	1847.57	0.7	1.41e-17	7.6e-17
ENSG00000091656	ZFHX4	544.65	0.7	8.56e-08	2.2e-07
ENSG00000131653	TRAF7	1846.85	0.7	3.51e-29	4.25e-28
ENSG00000151458	ANKRD50	1991.46	0.69	4.24e-19	2.55e-18
ENSG00000085733	CTTN	6396.96	0.69	5.96e-10	1.83e-09
ENSG00000112759	SLC29A1	417.93	0.69	5.88e-17	3.05e-16
ENSG00000224531	SMIM13	446.12	0.69	1.51e-30	2.03e-29
ENSG00000168062	BATF2	103.39	0.69	0.000833	0.00146
ENSG00000168298	H1-4	3896.16	0.69	2.38e-20	1.56e-19
ENSG00000169490	TM2D2	607.39	0.69	2.11e-24	1.85e-23
ENSG00000101557	USP14	1870.06	0.69	6.23e-36	1.22e-34
ENSG00000185340	GAS2L1	461.18	0.69	5.12e-19	3.06e-18
ENSG00000004487	KDM1A	2212.89	0.69	1.05e-36	2.19e-35
ENSG00000121579	NAA50	4636.56	0.69	3.99e-24	3.43e-23
ENSG00000166908	PIP4K2C	824.09	0.69	3.93e-33	6.32e-32
ENSG00000119632	IFI27L2	285.09	0.69	3.42e-13	1.35e-12
ENSG00000142230	SAE1	1122.44	0.69	1.73e-40	4.68e-39
ENSG00000164949	GEM	458.4	0.69	2.62e-06	5.92e-06
ENSG00000100345	MYH9	25567.8	0.69	3.12e-23	2.53e-22
ENSG00000159377	PSMB4	1948.33	0.69	5.62e-33	8.91e-32
ENSG00000197081	IGF2R	6300.73	0.69	6.81e-43	2.18e-41
ENSG00000095002	MSH2	911.18	0.69	2.39e-24	2.08e-23
ENSG00000185070	FLRT2	1034.05	0.69	5.87e-06	1.28e-05
ENSG00000008018	PSMB1	1909.34	0.69	1.55e-28	1.79e-27
ENSG00000064313	TAF2	1735.98	0.69	1.95e-40	5.27e-39
ENSG00000175216	CKAP5	3290.5	0.69	4.52e-39	1.11e-37
ENSG00000089327	FXYD5	641.36	0.69	3.7e-10	1.15e-09
ENSG00000111291	GPRC5D	101.36	0.69	4.15e-07	1.01e-06
ENSG00000115289	PCGF1	218.64	0.69	4.25e-43	1.38e-41
ENSG00000243156	MICAL3	2265.95	0.69	3.34e-23	2.7e-22
ENSG00000166012	TAF1D	3500.42	0.69	1.78e-28	2.06e-27
ENSG00000169826	CSGALNACT2	780.8	0.68	1.19e-22	9.18e-22
ENSG00000168827	GFM1	2006.99	0.68	4.15e-28	4.65e-27
ENSG00000106245	BUD31	835.41	0.68	6.32e-21	4.3e-20
ENSG00000114744	COMMD2	836.1	0.68	3.12e-25	2.91e-24
ENSG00000119535	CSF3R	447.95	0.68	1.88e-07	4.7e-07
ENSG00000135698	MPHOSPH6	585.89	0.68	4.74e-28	5.29e-27
ENSG00000123609	NMI	610.74	0.68	2.07e-17	1.11e-16
ENSG00000140464	PML	1905.88	0.68	3.59e-15	1.63e-14
ENSG00000147955	SIGMAR1	592.6	0.68	2.37e-18	1.35e-17
ENSG00000141540	TTYH2	176.03	0.68	1.47e-10	4.73e-10
ENSG00000111640	GAPDH	23958.1	0.68	7.16e-12	2.55e-11
ENSG00000064102	INTS13	747.9	0.68	1.58e-28	1.83e-27
ENSG00000167207	NOD2	432.41	0.68	2.3e-08	6.19e-08
ENSG00000136643	RPS6KC1	1049.77	0.68	1.12e-38	2.71e-37
ENSG00000136270	TBRG4	965.68	0.68	1.35e-28	1.57e-27
ENSG00000151503	NCAPD3	968.5	0.68	1.52e-30	2.05e-29
ENSG00000105722	ERF	618.73	0.68	4.03e-17	2.12e-16
ENSG00000164087	POC1A	103.43	0.68	9.88e-17	5.03e-16
ENSG00000100804	PSMB5	1127.75	0.68	3.23e-20	2.1e-19
ENSG00000108448	TRIM16L	423.68	0.68	2.27e-06	5.18e-06
ENSG00000105875	WDR91	807.47	0.68	1.61e-17	8.67e-17
ENSG00000100139	MICALL1	2023.13	0.68	3.14e-15	1.43e-14
ENSG00000125912	NCLN	856.18	0.68	2.33e-29	2.87e-28
ENSG00000168575	SLC20A2	2335.19	0.68	6.04e-15	2.7e-14
ENSG00000143633	C1orf131	366.08	0.68	6.28e-42	1.87e-40
ENSG00000117593	DARS2	732.34	0.68	1.62e-32	2.49e-31
ENSG00000127603	MACF1	23946.6	0.68	4.66e-27	4.87e-26
ENSG00000155307	SAMSN1	491.68	0.68	5.93e-08	1.55e-07
ENSG00000155959	VBP1	712.87	0.68	1.43e-20	9.51e-20
ENSG00000164484	TMEM200A	116.18	0.68	6.04e-06	1.32e-05
ENSG00000149679	CABLES2	172.86	0.68	1.66e-23	1.37e-22
ENSG00000163599	CTLA4	158.63	0.68	4.67e-06	1.03e-05
ENSG00000243927	MRPS6	546.29	0.68	7.87e-35	1.43e-33
ENSG00000144231	POLR2D	571.09	0.68	9.87e-58	1.02e-55
ENSG00000124562	SNRPC	538.84	0.68	1.24e-34	2.21e-33
ENSG00000116815	CD58	500.16	0.68	8.64e-22	6.28e-21
ENSG00000138231	DBR1	409.03	0.68	4.95e-27	5.16e-26
ENSG00000014914	MTMR11	246.85	0.68	3.25e-15	1.48e-14
ENSG00000115956	PLEK	806.28	0.68	3.14e-06	7.04e-06
ENSG00000128602	SMO	344.73	0.68	3.63e-09	1.05e-08
ENSG00000112578	BYSL	312.86	0.67	6.48e-27	6.7e-26
ENSG00000102962	CCL22	188.43	0.67	3.45e-08	9.19e-08
ENSG00000167657	DAPK3	594.6	0.67	2.21e-21	1.57e-20
ENSG00000221829	FANCG	312.59	0.67	3.2e-23	2.59e-22
ENSG00000119686	FLVCR2	252.63	0.67	5.5e-09	1.56e-08
ENSG00000116212	LRRC42	422.23	0.67	8.09e-29	9.51e-28
ENSG00000147669	POLR2K	611.36	0.67	4.19e-26	4.1e-25
ENSG00000181467	RAP2B	3032.36	0.67	8.96e-09	2.51e-08
ENSG00000120438	TCP1	3415.36	0.67	1.32e-25	1.25e-24
ENSG00000226479	TMEM185B	462.23	0.67	3.55e-39	8.8e-38
ENSG00000188312	CENPP	698.91	0.67	1.64e-14	7.09e-14
ENSG00000005059	MCUB	410.9	0.67	5.86e-17	3.04e-16
ENSG00000136930	PSMB7	1543.71	0.67	2.68e-29	3.27e-28
ENSG00000151117	TMEM86A	142.96	0.67	2.2e-08	5.94e-08
ENSG00000176915	ANKLE2	3217.12	0.67	3.97e-33	6.36e-32
ENSG00000129226	CD68	1164.58	0.67	1.21e-08	3.34e-08
ENSG00000197045	GMFB	1596.23	0.67	1.43e-22	1.09e-21
ENSG00000087448	KLHL42	1085.71	0.67	4.41e-22	3.28e-21
ENSG00000183527	PSMG1	463.6	0.67	1.05e-25	1e-24
ENSG00000160710	ADAR	8027.27	0.67	1.71e-33	2.82e-32
ENSG00000127507	ADGRE2	500.43	0.67	1.28e-20	8.53e-20
ENSG00000171488	LRRC8C	947.67	0.67	5.87e-14	2.44e-13
ENSG00000117385	P3H1	623.2	0.67	8.15e-26	7.85e-25
ENSG00000115128	SF3B6	982.55	0.67	5.38e-17	2.8e-16
ENSG00000196363	WDR5	805.72	0.67	4.7e-35	8.64e-34
ENSG00000026508	CD44	17869.5	0.67	5.96e-17	3.09e-16
ENSG00000088832	FKBP1A	2617.13	0.67	5.39e-22	3.98e-21
ENSG00000166886	NAB2	537.48	0.67	4.46e-18	2.49e-17
ENSG00000023734	STRAP	1909.8	0.67	2.71e-30	3.58e-29
ENSG00000198860	TSEN15	704.73	0.67	4.19e-27	4.41e-26
ENSG00000029534	ANK1	168.45	0.67	0.000278	0.000514
ENSG00000139354	GAS2L3	253.73	0.67	1.17e-14	5.12e-14
ENSG00000146232	NFKBIE	257.97	0.67	1.25e-12	4.71e-12
ENSG00000108518	PFN1	4066.81	0.67	3.86e-23	3.1e-22
ENSG00000004700	RECQL	1396.83	0.67	8.58e-27	8.82e-26
ENSG00000138074	SLC5A6	454.96	0.67	2.31e-21	1.63e-20
ENSG00000104723	TUSC3	984.69	0.67	1.85e-07	4.63e-07
ENSG00000155097	ATP6V1C1	1645.69	0.67	7.4e-41	2.06e-39
ENSG00000139372	TDG	1209.72	0.67	1.96e-36	4e-35
ENSG00000106636	YKT6	1476.82	0.67	3.1e-25	2.89e-24
ENSG00000136002	ARHGEF4	1717.49	0.67	4.64e-07	1.13e-06
ENSG00000089048	ESF1	907.38	0.67	3.58e-23	2.88e-22
ENSG00000129116	PALLD	4731.71	0.67	9.92e-16	4.71e-15
ENSG00000071564	TCF3	1047.64	0.67	9.02e-22	6.54e-21
ENSG00000115652	UXS1	793.88	0.67	1.18e-35	2.25e-34
ENSG00000204642	HLA-F	1323.54	0.66	1.87e-08	5.1e-08
ENSG00000160563	MED27	268.28	0.66	2.65e-37	5.78e-36
ENSG00000152377	SPOCK1	436.27	0.66	5.88e-05	0.000117
ENSG00000106153	CHCHD2	2522.53	0.66	1.07e-13	4.37e-13
ENSG00000205560	CPT1B	473.95	0.66	4.6e-10	1.42e-09
ENSG00000065978	YBX1	6875.73	0.66	2.36e-24	2.06e-23
ENSG00000070718	AP3M2	561.37	0.66	1.12e-23	9.34e-23
ENSG00000173530	TNFRSF10D	291.2	0.66	8.62e-09	2.42e-08
ENSG00000077348	EXOSC5	168.26	0.66	1.45e-21	1.04e-20
ENSG00000159131	GART	1796.9	0.66	7.66e-30	9.79e-29
ENSG00000134460	IL2RA	229.8	0.66	9.38e-08	2.4e-07
ENSG00000103642	LACTB	397.87	0.66	1.8e-28	2.08e-27
ENSG00000133398	MED10	407.15	0.66	7.5e-33	1.18e-31
ENSG00000188015	S100A3	107.53	0.66	7.57e-07	1.8e-06
ENSG00000125743	SNRPD2	1105.52	0.66	1.94e-16	9.67e-16
ENSG00000185947	ZNF267	1236.86	0.66	6.08e-21	4.15e-20
ENSG00000163840	DTX3L	3222.76	0.66	1.06e-16	5.38e-16
ENSG00000125841	NRSN2	205.94	0.66	1.17e-10	3.81e-10
ENSG00000149639	SOGA1	2565.24	0.66	1.27e-14	5.56e-14
ENSG00000157510	AFAP1L1	444.79	0.66	2e-09	5.88e-09
ENSG00000165568	AKR1E2	109.55	0.66	1.35e-05	2.85e-05
ENSG00000074696	HACD3	1695.63	0.66	1.26e-23	1.05e-22
ENSG00000166197	NOLC1	2209.18	0.66	9.2e-28	1.01e-26
ENSG00000158406	H4C8	1169.57	0.66	9.96e-12	3.51e-11
ENSG00000100292	HMOX1	634.91	0.66	8.79e-06	1.89e-05
ENSG00000115318	LOXL3	145.93	0.66	5.59e-18	3.11e-17
ENSG00000163950	SLBP	788.37	0.66	2.45e-27	2.61e-26
ENSG00000188372	ZP3	138.95	0.66	2.14e-24	1.87e-23
ENSG00000130706	ADRM1	1158.11	0.66	2.21e-32	3.38e-31
ENSG00000083093	PALB2	641.67	0.66	4.61e-36	9.13e-35
ENSG00000075188	NUP37	439.92	0.66	7.83e-28	8.62e-27
ENSG00000184489	PTP4A3	333.46	0.66	1.11e-06	2.6e-06
ENSG00000112096	SOD2	14658.3	0.66	8.25e-13	3.15e-12
ENSG00000146267	FAXC	321.86	0.65	3.64e-07	8.89e-07
ENSG00000185436	IFNLR1	283.16	0.65	1.5e-20	9.99e-20
ENSG00000018510	AGPS	1992.47	0.65	1.08e-24	9.66e-24
ENSG00000070731	ST6GALNAC2	822.68	0.65	2.41e-13	9.58e-13
ENSG00000116990	MYCL	555.61	0.65	8.13e-06	1.76e-05
ENSG00000055044	NOP58	1740.38	0.65	1.34e-26	1.36e-25
ENSG00000106244	PDAP1	1531.68	0.65	1.97e-24	1.73e-23
ENSG00000171067	C11orf24	492.38	0.65	1.36e-19	8.47e-19
ENSG00000140950	MEAK7	953.34	0.65	4.83e-12	1.74e-11
ENSG00000131473	ACLY	2784.55	0.65	5.16e-42	1.54e-40
ENSG00000205208	C4orf46	218.49	0.65	6.43e-29	7.62e-28
ENSG00000105821	DNAJC2	980.54	0.65	2.17e-32	3.33e-31
ENSG00000112210	RAB23	384.01	0.65	2.09e-18	1.19e-17
ENSG00000169139	UBE2V2	1192.39	0.65	6.16e-27	6.38e-26
ENSG00000241685	ARPC1A	1895.42	0.65	1.3e-17	7.03e-17
ENSG00000172115	CYCS	3169.68	0.65	1.08e-14	4.74e-14
ENSG00000114686	MRPL3	1974.73	0.65	2.06e-32	3.16e-31
ENSG00000138430	OLA1	1613.08	0.65	2.53e-30	3.36e-29
ENSG00000247077	PGAM5	699.51	0.65	2.08e-28	2.39e-27
ENSG00000146373	RNF217	2135.85	0.65	1.77e-18	1.02e-17
ENSG00000196743	GM2A	3015.84	0.65	5.43e-12	1.95e-11
ENSG00000140443	IGF1R	4911.85	0.65	5.11e-10	1.57e-09
ENSG00000135250	SRPK2	1845.02	0.65	1.17e-45	4.55e-44
ENSG00000160131	VMA21	1736.46	0.65	1.88e-20	1.24e-19
ENSG00000135318	NT5E	795.91	0.65	6.47e-06	1.41e-05
ENSG00000116649	SRM	505.7	0.65	3.01e-14	1.28e-13
ENSG00000169902	TPST1	547.72	0.65	1.29e-19	8.07e-19
ENSG00000167394	ZNF668	172.09	0.65	8.75e-42	2.58e-40
ENSG00000103035	PSMD7	1950.7	0.65	2.91e-29	3.54e-28
ENSG00000121064	SCPEP1	1697.22	0.65	1.98e-15	9.15e-15
ENSG00000131148	EMC8	381.28	0.65	1.53e-36	3.15e-35
ENSG00000065485	PDIA5	454.25	0.65	1.97e-18	1.13e-17
ENSG00000119335	SET	7287.41	0.65	7.66e-31	1.06e-29
ENSG00000162738	VANGL2	787.19	0.65	1.2e-07	3.05e-07
ENSG00000165997	ARL5B	2194.75	0.64	4.75e-14	1.99e-13
ENSG00000143641	GALNT2	2066.04	0.64	1.43e-18	8.3e-18
ENSG00000168002	POLR2G	478.41	0.64	7.77e-19	4.58e-18
ENSG00000177542	SLC25A22	302.92	0.64	9.83e-14	4.02e-13
ENSG00000198176	TFDP1	1538.46	0.64	4.3e-23	3.43e-22
ENSG00000145623	OSMR	2558.52	0.64	9.27e-12	3.28e-11
ENSG00000037241	RPL26L1	205.67	0.64	6.19e-18	3.42e-17
ENSG00000175182	FAM131A	396.52	0.64	9.48e-18	5.19e-17
ENSG00000120063	GNA13	2587.1	0.64	2.61e-31	3.72e-30
ENSG00000172239	PAIP1	1620.16	0.64	2.17e-31	3.1e-30
ENSG00000205937	RNPS1	1771.19	0.64	2.57e-42	7.91e-41
ENSG00000174173	TRMT10C	498.59	0.64	5.48e-21	3.74e-20
ENSG00000125257	ABCC4	827.11	0.64	3.55e-15	1.61e-14
ENSG00000134001	EIF2S1	2126.64	0.64	2.64e-25	2.48e-24
ENSG00000184897	H1-10	1537.83	0.64	1.13e-08	3.14e-08
ENSG00000106355	LSM5	635.42	0.64	5.81e-27	6.02e-26
ENSG00000111639	MRPL51	1039.4	0.64	4.51e-20	2.9e-19
ENSG00000184162	NR2C2AP	193.41	0.64	1.66e-20	1.1e-19
ENSG00000149269	PAK1	1670.08	0.64	2.08e-16	1.04e-15
ENSG00000169507	SLC38A11	105.41	0.64	9.41e-05	0.000183
ENSG00000122862	SRGN	1519.15	0.64	4.21e-07	1.02e-06
ENSG00000118707	TGIF2	468.77	0.64	7.05e-20	4.47e-19
ENSG00000164051	CCDC51	233.83	0.64	1.1e-14	4.83e-14
ENSG00000138271	GPR87	826.66	0.64	2.99e-06	6.72e-06
ENSG00000145494	NDUFS6	646.25	0.64	4.19e-15	1.89e-14
ENSG00000180198	RCC1	697.26	0.64	3.35e-18	1.88e-17
ENSG00000007376	RPUSD1	294.51	0.64	4.3e-24	3.69e-23
ENSG00000151967	SCHIP1	383.83	0.64	8.48e-16	4.04e-15
ENSG00000114491	UMPS	740.41	0.64	1.04e-24	9.35e-24
ENSG00000166165	CKB	740.53	0.64	7.32e-06	1.59e-05
ENSG00000132436	FIGNL1	609.24	0.64	1.46e-13	5.88e-13
ENSG00000140905	GCSH	321.86	0.64	2.57e-18	1.46e-17
ENSG00000174996	KLC2	456.74	0.64	3.72e-23	3e-22
ENSG00000129084	PSMA1	1789.23	0.64	3.11e-23	2.51e-22
ENSG00000142192	APP	9810.29	0.64	3.21e-13	1.27e-12
ENSG00000153879	CEBPG	1405.45	0.64	4.92e-20	3.15e-19
ENSG00000158079	PTPDC1	459.66	0.64	1.27e-19	7.92e-19
ENSG00000169136	ATF5	381.43	0.64	4.03e-09	1.16e-08
ENSG00000134369	NAV1	3084.93	0.64	1.37e-16	6.89e-16
ENSG00000101146	RAE1	630.7	0.64	8.18e-37	1.73e-35
ENSG00000221955	SLC12A8	381.13	0.64	3.97e-17	2.09e-16
ENSG00000132507	EIF5A	4340.49	0.64	1.32e-12	4.95e-12
ENSG00000146733	PSPH	408.51	0.64	6.34e-11	2.11e-10
ENSG00000103042	SLC38A7	397.79	0.64	2.4e-32	3.66e-31
ENSG00000155189	AGPAT5	726.39	0.63	1.19e-13	4.83e-13
ENSG00000114529	C3orf52	725.44	0.63	2.07e-08	5.62e-08
ENSG00000125977	EIF2S2	2795.49	0.63	6.7e-24	5.7e-23
ENSG00000140564	FURIN	2009.25	0.63	8.74e-15	3.86e-14
ENSG00000101336	HCK	399.29	0.63	1.18e-08	3.28e-08
ENSG00000213160	KLHL23	294.58	0.63	2.44e-08	6.57e-08
ENSG00000196074	SYCP2	410.65	0.63	6.36e-05	0.000126
ENSG00000117862	TXNDC12	932.27	0.63	3.02e-42	9.2e-41
ENSG00000169016	E2F6	409.25	0.63	5.72e-32	8.51e-31
ENSG00000136159	NUDT15	513.3	0.63	1.25e-16	6.31e-16
ENSG00000088356	PDRG1	201.77	0.63	9.58e-28	1.05e-26
ENSG00000169604	ANTXR1	3064.16	0.63	2.32e-09	6.79e-09
ENSG00000185298	CCDC137	469.73	0.63	2.76e-23	2.24e-22
ENSG00000113721	PDGFRB	2184.82	0.63	4.51e-07	1.09e-06
ENSG00000126003	PLAGL2	898.89	0.63	4.69e-12	1.69e-11
ENSG00000013275	PSMC4	1191.27	0.63	3.01e-29	3.66e-28
ENSG00000169379	ARL13B	442.23	0.63	1.83e-17	9.86e-17
ENSG00000198522	GPN1	734.5	0.63	2.01e-29	2.49e-28
ENSG00000137135	ARHGEF39	156.47	0.63	2.32e-15	1.07e-14
ENSG00000111358	GTF2H3	701.58	0.63	1.16e-29	1.46e-28
ENSG00000104524	PYCR3	211.47	0.63	5.49e-18	3.05e-17
ENSG00000159202	UBE2Z	2016.06	0.63	1.91e-57	1.93e-55
ENSG00000139117	CPNE8	713.16	0.63	2.79e-13	1.1e-12
ENSG00000156931	VPS8	2172.61	0.63	5.98e-24	5.09e-23
ENSG00000181026	AEN	570.5	0.63	7.02e-20	4.45e-19
ENSG00000106305	AIMP2	317.76	0.63	3.82e-17	2.01e-16
ENSG00000111711	GOLT1B	1032.02	0.63	1.04e-21	7.51e-21
ENSG00000166889	PATL1	1034.69	0.63	3.42e-22	2.56e-21
ENSG00000125618	PAX8	282.29	0.63	1.09e-05	2.32e-05
ENSG00000133065	SLC41A1	595.41	0.63	4.37e-16	2.14e-15
ENSG00000137801	THBS1	8727.5	0.63	2.62e-05	5.37e-05
ENSG00000088930	XRN2	2781.02	0.63	1.48e-37	3.29e-36
ENSG00000104442	ARMC1	950.4	0.63	6.74e-30	8.64e-29
ENSG00000116157	GPX7	128.09	0.63	5.29e-08	1.39e-07
ENSG00000149136	SSRP1	2381.98	0.63	8.43e-44	2.86e-42
ENSG00000156787	TBC1D31	504.61	0.63	2.94e-25	2.75e-24
ENSG00000139921	TMX1	1407.3	0.63	3.04e-21	2.12e-20
ENSG00000140367	UBE2Q2	1260.61	0.63	5.32e-21	3.64e-20
ENSG00000103591	AAGAB	1131.63	0.62	5.49e-28	6.1e-27
ENSG00000164163	ABCE1	2419.41	0.62	1.35e-18	7.86e-18
ENSG00000089177	KIF16B	1273.11	0.62	4.8e-21	3.29e-20
ENSG00000137203	TFAP2A	1185.16	0.62	1.6e-08	4.39e-08
ENSG00000126953	TIMM8A	191.09	0.62	1.14e-18	6.63e-18
ENSG00000114251	WNT5A	2899.38	0.62	7.33e-08	1.9e-07
ENSG00000050405	LIMA1	4193.97	0.62	1.96e-15	9.09e-15
ENSG00000056277	ZNF280C	337.79	0.62	7.59e-18	4.18e-17
ENSG00000170540	ARL6IP1	3124.41	0.62	6.18e-25	5.66e-24
ENSG00000165389	SPTSSA	956.52	0.62	9.27e-14	3.8e-13
ENSG00000166446	CDYL2	395.51	0.62	5.93e-11	1.98e-10
ENSG00000182325	FBXL6	237.72	0.62	9.44e-18	5.17e-17
ENSG00000185122	HSF1	1069	0.62	1.15e-20	7.69e-20
ENSG00000086504	MRPL28	488.86	0.62	6.59e-28	7.29e-27
ENSG00000126457	PRMT1	1245.31	0.62	2.48e-28	2.82e-27
ENSG00000157778	PSMG3	421.76	0.62	1.95e-25	1.84e-24
ENSG00000104375	STK3	1712.05	0.62	4.2e-32	6.31e-31
ENSG00000196584	XRCC2	840.1	0.62	5.72e-23	4.53e-22
ENSG00000068366	ACSL4	2174.17	0.62	2.51e-13	9.96e-13
ENSG00000096433	ITPR3	4255.65	0.62	6.46e-22	4.73e-21
ENSG00000187605	TET3	2239.72	0.62	3.1e-18	1.75e-17
ENSG00000188215	DCUN1D3	1019.46	0.62	6.69e-13	2.58e-12
ENSG00000154124	OTULIN	1706.91	0.62	8.33e-32	1.23e-30
ENSG00000176788	BASP1	765.85	0.62	3.04e-05	6.21e-05
ENSG00000070371	CLTCL1	371.14	0.62	4.74e-11	1.59e-10
ENSG00000197506	SLC28A3	468.96	0.62	9.64e-05	0.000187
ENSG00000143498	TAF1A	200.5	0.62	3.67e-26	3.6e-25
ENSG00000108561	C1QBP	1447.88	0.62	4.66e-16	2.27e-15
ENSG00000042493	CAPG	1652.46	0.62	3.46e-11	1.17e-10
ENSG00000072832	CRMP1	291.34	0.62	2.27e-08	6.12e-08
ENSG00000078401	EDN1	300.75	0.62	6.79e-06	1.48e-05
ENSG00000140853	NLRC5	2145.73	0.62	3.49e-08	9.27e-08
ENSG00000111845	PAK1IP1	436.11	0.62	2.43e-15	1.12e-14
ENSG00000116954	RRAGC	898.98	0.62	1.54e-24	1.36e-23
ENSG00000174851	YIF1A	545.17	0.62	4.21e-17	2.21e-16
ENSG00000101935	AMMECR1	1044.87	0.62	1.51e-13	6.08e-13
ENSG00000205250	E2F4	943.35	0.62	5.06e-35	9.28e-34
ENSG00000100364	KIAA0930	1969.24	0.62	4.72e-35	8.67e-34
ENSG00000158042	MRPL17	489.08	0.62	2.07e-19	1.27e-18
ENSG00000165802	NSMF	652.44	0.62	2.59e-16	1.29e-15
ENSG00000104221	BRF2	273.92	0.62	1.12e-16	5.67e-16
ENSG00000151465	CDC123	978.99	0.62	6.96e-20	4.41e-19
ENSG00000069998	HDHD5	431.61	0.62	7.28e-22	5.31e-21
ENSG00000173801	JUP	14322.4	0.62	2.9e-06	6.53e-06
ENSG00000170525	PFKFB3	1781.22	0.62	1.56e-08	4.28e-08
ENSG00000171314	PGAM1	4540.76	0.62	2.19e-09	6.41e-09
ENSG00000187838	PLSCR3	361.87	0.62	1.51e-11	5.23e-11
ENSG00000100372	SLC25A17	409.36	0.62	6e-39	1.47e-37
ENSG00000005100	DHX33	677.34	0.61	2.86e-33	4.64e-32
ENSG00000163600	ICOS	119.88	0.61	0.00013	0.00025
ENSG00000105419	MEIS3	148.98	0.61	2.56e-07	6.33e-07
ENSG00000115241	PPM1G	1765.74	0.61	2.31e-38	5.46e-37
ENSG00000081087	OSTM1	877.45	0.61	1.52e-21	1.09e-20
ENSG00000182512	GLRX5	374.85	0.61	3.88e-17	2.04e-16
ENSG00000044574	HSPA5	9179.71	0.61	6.14e-14	2.55e-13
ENSG00000146197	SCUBE3	416.42	0.61	3.34e-06	7.45e-06
ENSG00000157064	NMNAT2	158.71	0.61	3.68e-07	9e-07
ENSG00000100764	PSMC1	1898.89	0.61	2.74e-25	2.56e-24
ENSG00000138363	ATIC	750.29	0.61	2.71e-16	1.34e-15
ENSG00000130713	EXOSC2	677.61	0.61	4.25e-29	5.11e-28
ENSG00000157240	FZD1	880.91	0.61	3.91e-09	1.12e-08
ENSG00000170191	NANP	278.92	0.61	1.96e-22	1.49e-21
ENSG00000114354	TFG	2351.14	0.61	4.21e-27	4.42e-26
ENSG00000114796	KLHL24	2848.31	0.61	1.02e-09	3.06e-09
ENSG00000164951	PDP1	1967.51	0.61	1.89e-12	7.04e-12
ENSG00000162783	IER5	1024.59	0.61	1.06e-08	2.94e-08
ENSG00000151414	NEK7	2309.36	0.61	3.82e-17	2.01e-16
ENSG00000066855	MTFR1	820.09	0.61	1.4e-26	1.42e-25
ENSG00000095303	PTGS1	863.43	0.61	0.000151	0.000287
ENSG00000168393	DTYMK	355.19	0.61	2.21e-27	2.36e-26
ENSG00000024422	EHD2	1252.82	0.61	1.77e-06	4.08e-06
ENSG00000165868	HSPA12A	228.24	0.61	1.25e-05	2.64e-05
ENSG00000150556	LYPD6B	247.06	0.61	0.000768	0.00135
ENSG00000133026	MYH10	2198.2	0.61	5.96e-13	2.3e-12
ENSG00000139579	NABP2	327.59	0.61	1.6e-34	2.84e-33
ENSG00000198805	PNP	1163.66	0.61	2.35e-07	5.83e-07
ENSG00000163382	NAXE	504.65	0.61	2.25e-22	1.71e-21
ENSG00000176771	NCKAP5	604.87	0.61	6.4e-06	1.39e-05
ENSG00000243678	NME2	3670.06	0.61	1.79e-17	9.66e-17
ENSG00000188313	PLSCR1	2194.08	0.61	3.9e-10	1.21e-09
ENSG00000101945	SUV39H1	165.58	0.61	5.95e-23	4.7e-22
ENSG00000153485	TMEM251	155.77	0.61	1.05e-23	8.81e-23
ENSG00000070010	UFD1	1327.05	0.61	2.27e-36	4.6e-35
ENSG00000153207	AHCTF1	3607.69	0.6	2.01e-28	2.31e-27
ENSG00000181649	PHLDA2	203.92	0.6	0.000509	0.000913
ENSG00000143179	UCK2	992.05	0.6	6.19e-28	6.86e-27
ENSG00000146858	ZC3HAV1L	277.78	0.6	4.67e-18	2.6e-17
ENSG00000151468	CCDC3	359.73	0.6	2.44e-06	5.54e-06
ENSG00000166797	CIAO2A	553.34	0.6	4.37e-29	5.24e-28
ENSG00000157833	GAREM2	155.98	0.6	2.37e-10	7.51e-10
ENSG00000188290	HES4	218.4	0.6	5.16e-07	1.25e-06
ENSG00000168067	MAP4K2	300.73	0.6	1.97e-17	1.06e-16
ENSG00000147649	MTDH	4369.68	0.6	7.93e-36	1.55e-34
ENSG00000130935	NOL11	1225.86	0.6	3.14e-28	3.54e-27
ENSG00000143799	PARP1	2783.37	0.6	3.63e-30	4.76e-29
ENSG00000156374	PCGF6	191.18	0.6	7.74e-27	7.97e-26
ENSG00000076248	UNG	612.61	0.6	1.87e-21	1.33e-20
ENSG00000186432	KPNA4	4108.68	0.6	2.06e-20	1.36e-19
ENSG00000181588	MEX3D	486.69	0.6	4.74e-11	1.59e-10
ENSG00000170515	PA2G4	2457.64	0.6	1.09e-18	6.38e-18
ENSG00000155366	RHOC	1610.11	0.6	8.03e-18	4.41e-17
ENSG00000100934	SEC23A	1741.57	0.6	9.41e-19	5.52e-18
ENSG00000197061	H4C3	1531.78	0.6	1.41e-09	4.19e-09
ENSG00000262814	MRPL12	547.94	0.6	4.68e-10	1.44e-09
ENSG00000116741	RGS2	809.15	0.6	1.49e-06	3.45e-06
ENSG00000196636	SDHAF3	158.98	0.6	6.29e-15	2.81e-14
ENSG00000100036	SLC35E4	145.46	0.6	6.45e-20	4.1e-19
ENSG00000243725	TTC4	490.41	0.6	7.24e-32	1.07e-30
ENSG00000132669	RIN2	2430.04	0.6	1.51e-18	8.71e-18
ENSG00000184992	BRI3BP	1011.23	0.6	1.05e-20	7.06e-20
ENSG00000235173	HGH1	209.65	0.6	1.96e-09	5.77e-09
ENSG00000105849	TWISTNB	634.84	0.6	3.19e-21	2.22e-20
ENSG00000125821	DTD1	457.65	0.6	2.58e-18	1.46e-17
ENSG00000110660	SLC35F2	509.74	0.6	5.95e-10	1.82e-09
ENSG00000134375	TIMM17A	814.2	0.6	1.19e-24	1.07e-23
ENSG00000136999	CCN3	153.08	0.6	0.000569	0.00101
ENSG00000164104	HMGB2	1341.94	0.6	4.68e-11	1.57e-10
ENSG00000169641	LUZP1	2116.85	0.6	3.68e-23	2.96e-22
ENSG00000167081	PBX3	370.73	0.6	6.76e-15	3.01e-14
ENSG00000011260	UTP18	812.49	0.6	1.59e-30	2.13e-29
ENSG00000142684	ZNF593	202.21	0.6	3.06e-15	1.4e-14
ENSG00000133466	C1QTNF6	506.78	0.6	8.74e-22	6.34e-21
ENSG00000101654	RNMT	1500.21	0.6	1.68e-24	1.49e-23
ENSG00000087510	TFAP2C	769.91	0.6	1.23e-10	3.99e-10
ENSG00000134245	WNT2B	855.7	0.6	2.46e-07	6.1e-07
ENSG00000110888	CAPRIN2	852.81	0.59	5.25e-16	2.55e-15
ENSG00000140545	MFGE8	875.78	0.59	5.53e-08	1.45e-07
ENSG00000074071	MRPS34	731.42	0.59	1.39e-21	1e-20
ENSG00000146592	CREB5	573.99	0.59	7.07e-06	1.53e-05
ENSG00000151348	EXT2	1491.83	0.59	9.15e-25	8.24e-24
ENSG00000119285	HEATR1	2935.55	0.59	2.73e-28	3.1e-27
ENSG00000196305	IARS1	4433.88	0.59	1.39e-20	9.28e-20
ENSG00000138382	METTL5	399.26	0.59	9.21e-25	8.29e-24
ENSG00000151849	CENPJ	598.71	0.59	1.64e-15	7.65e-15
[truncated: 2,609 more rows]
